# Supplementary material for: Bacteriophage ICP1: A Persistent Predator of Vibrio cholerae
Source: Annu Rev Virol. Author manuscript; Available in PMC 2022 Apr 26. (PMC9040626; doi:10.1146/annurev-virology-091919-072020)
Supplement: Supplemental Tables 1-5 [file NIHMS1792863-supplement-Supplemental_Tables_1-5.xlsx]

## Sheet: Supp Table 1 ICP1 isolates
Supplementary Table 1. ICP1 genomes
Full Name	Year Isolated	Region Isolated	Genome Length (bp)	Number of ORFs	Accession	Genome Citation
1992_Ind_M4	1992	India	127093	230	MW794141	This review
2001_Dha_0	2001	Dhaka	125956	230	HQ641347	Seed et al. 2011
2001_Dha_A	2001	Dhaka	124826	229	HQ641353	Seed et al. 2011
2003_Dha_A	2003	Dhaka	130838	231	MW794140	This review
2004_Dha_A	2004	Dhaka	128083	223	HQ641354	Seed et al. 2011
2005_Dha_A	2005	Dhaka	129373	227	HQ641352	Seed et al. 2011
2006_Dha_A	2006	Dhaka	123104	222	HQ641351	Seed et al. 2011
2006_Dha_B	2006	Dhaka	123097	222	HQ641350	Seed et al. 2011
2006_Dha_C	2006	Dhaka	124497	226	HQ641349	Seed et al. 2011
2006_Dha_D	2006	Dhaka	124497	226	HQ641348	Seed et al. 2011
2006_Dha_E	2006	Dhaka	128298	227	MH310934	Angermeyer et al. 2018
2011_Dha_A	2011	Dhaka	126861	224	MH310933	Angermeyer et al. 2018
2011_Dha_B	2011	Dhaka	125128	219	MH310935	Angermeyer et al. 2018
2012_Ind_A	2012	India	121418	217	MH310936	Angermeyer et al. 2018
2015_Dha_A	2015	Dhaka	125188	219	MW794150	This review
2016_Dha_A	2016	Dhaka	125047	220	MW794151	LeGault et al. 2020
2017_Dha_A	2017	Dhaka	124926	218	MW794152	LeGault et al. 2020
2017_Dha_AA	2017	Dhaka	127275	222	MW794153	LeGault et al. 2020
2017_Dha_AB	2017	Dhaka	124986	220	MW794154	LeGault et al. 2020
2017_Dha_AC	2017	Dhaka	124986	219	MW794155	LeGault et al. 2020
2017_Dha_AD	2017	Dhaka	124968	220	MW794156	LeGault et al. 2020
2017_Dha_AE	2017	Dhaka	124986	219	MW794157	LeGault et al. 2020
2017_Dha_B	2017	Dhaka	124986	219	MW794158	LeGault et al. 2020
2017_Dha_C	2017	Dhaka	125106	218	MW794159	LeGault et al. 2020
2017_Dha_D	2017	Dhaka	125101	219	MW794160	LeGault et al. 2020
2017_Dha_E	2017	Dhaka	125101	219	MW794161	LeGault et al. 2020
2017_Dha_F	2017	Dhaka	124986	219	MN419153	LeGault et al. 2020
2017_Dha_N	2017	Dhaka	124968	220	MW794162	LeGault et al. 2020
2017_Dha_O	2017	Dhaka	124985	219	MW794163	LeGault et al. 2020
2017_Dha_P	2017	Dhaka	124986	219	MW794164	LeGault et al. 2020
2017_Dha_R	2017	Dhaka	124926	219	MW794165	LeGault et al. 2020
2017_Dha_S	2017	Dhaka	124987	219	MW794166	LeGault et al. 2020
2017_Dha_V	2017	Dhaka	124926	219	MW794167	LeGault et al. 2020
2017_Dha_W	2017	Dhaka	124926	220	MW794168	LeGault et al. 2020
2017_Dha_X	2017	Dhaka	124926	219	MW794169	LeGault et al. 2020
2017_Dha_Y	2017	Dhaka	124984	219	MW794170	LeGault et al. 2020
2017_Dha_Z	2017	Dhaka	124984	219	MW794171	LeGault et al. 2020
2017_DRC_106	2017	Democratic Republic of the Congo	130474	228	MW794142	Alam et al. (manuscript in preparation)
2017_DRC_32	2017	Democratic Republic of the Congo	130459	228	MW794143	Alam et al. (manuscript in preparation)
2017_DRC_48	2017	Democratic Republic of the Congo	130459	228	MW794144	Alam et al. (manuscript in preparation)
2017_DRC_55	2017	Democratic Republic of the Congo	130459	228	MW794145	Alam et al. (manuscript in preparation)
2017_DRC_72	2017	Democratic Republic of the Congo	130472	228	MW794146	Alam et al. (manuscript in preparation)
2017_DRC_74	2017	Democratic Republic of the Congo	130472	228	MW794147	Alam et al. (manuscript in preparation)
2017_DRC_82	2017	Democratic Republic of the Congo	130447	229	MW794148	Alam et al. (manuscript in preparation)
2017_DRC_87	2017	Democratic Republic of the Congo	130476	228	MW794149	Alam et al. (manuscript in preparation)
2017_Mat_H	2017	Mathbaria	129621	228	MN419153	LeGault et al. 2020
2017_Mat_I	2017	Mathbaria	129620	227	MW794172	LeGault et al. 2020
2017_Mat_K	2017	Mathbaria	130453	228	MW794173	LeGault et al. 2020
2018_Mat_001	2018	Mathbaria	123808	225	MW794174	LeGault et al. 2020
2018_Mat_002	2018	Mathbaria	123219	223	MW794175	LeGault et al. 2020
2018_Mat_004	2018	Mathbaria	125994	219	MW794176	LeGault et al. 2020
2018_Mat_159	2018	Mathbaria	129607	229	MW794177	LeGault et al. 2020
2018_Mat_160	2018	Mathbaria	122800	220	MW794178	LeGault et al. 2020
2018_Mat_164	2018	Mathbaria	128568	226	MW794179	LeGault et al. 2020
2018_Mat_166	2018	Mathbaria	129265	228	MW794180	LeGault et al. 2020
2018_Mat_167	2018	Mathbaria	123895	224	MW794181	LeGault et al. 2020
2018_Mat_170	2018	Mathbaria	129607	228	MW794182	LeGault et al. 2020
2018_Mat_B	2018	Mathbaria	129629	228	MW794183	LeGault et al. 2020
2019_Dha_007	2019	Dhaka	123217	223	MW794184	LeGault et al. 2020
2019_Dha_G	2019	Dhaka	123239	222	MW794185	LeGault et al. 2020
2019_Dha_H	2019	Dhaka	123240	223	MW794186	LeGault et al. 2020
2019_Dha_I	2019	Dhaka	123239	224	MW794187	LeGault et al. 2020
2019_Mat_005	2019	Mathbaria	129336	227	MW794188	LeGault et al. 2020
2019_Mat_B	2019	Mathbaria	123244	224	MW794189	LeGault et al. 2020
2019_Mat_C	2019	Mathbaria	129632	228	MW794190	LeGault et al. 2020
2019_Mat_D	2019	Mathbaria	123241	223	MW794191	LeGault et al. 2020
2019_Mat_E	2019	Mathbaria	124410	225	MW794192	LeGault et al. 2020

## Sheet: Supp Table 2 Core&Accessory
Supplementary Table 2. Core and accessory genes in ICP1's pangenome
Gene Cluster ID	Gene Name	Product	Gp Number (deprecated)	Core/Accessory	Frequency	1992_Ind_M4a	2001_Dha_0	2001_Dha_A	2003_Dha_A	2004_Dha_A	2005_Dha_A	2006_Dha_A	2006_Dha_B	2006_Dha_C	2006_Dha_D	2006_Dha_E	2011_Dha_A	2011_Dha_B	2012_Ind_A	2015_Dha_A	2016_Dha_A	2017_DRC_106	2017_DRC_32	2017_DRC_48	2017_DRC_55	2017_DRC_72	2017_DRC_74	2017_DRC_82	2017_DRC_87	2017_Dha_A	2017_Dha_AA	2017_Dha_AB	2017_Dha_AC	2017_Dha_AD	2017_Dha_AE	2017_Dha_B	2017_Dha_C	2017_Dha_D	2017_Dha_E	2017_Dha_F	2017_Dha_N	2017_Dha_O	2017_Dha_P	2017_Dha_R	2017_Dha_S	2017_Dha_V	2017_Dha_W	2017_Dha_X	2017_Dha_Y
2937	NAb	hypothetical protein	Gp1	CORE	67	1992IndM4_0005	2001Dha0_0005	2001DhaA_0005	2003DhaA_0005	2004DhaA_0005	2005DhaA_0005	2006DhaA_0005	2006DhaB_0005	2006DhaC_0005	2006DhaD_0005	2006DhaE_0005	2011DhaA_0005	2011DhaB_0005	2012IndA_0005	2015DhaA_0005	2016DhaA_0005	2017DRC106_0005	2017DRC32_0005	2017DRC48_0005	2017DRC55_0005	2017DRC72_0005	2017DRC74_0005	2017DRC82_0005	2017DRC87_0005	2017DhaA_0005	2017DhaAA_0005	2017DhaAB_0005	2017DhaAC_0005	2017DhaAD_0005	2017DhaAE_0005	2017DhaB_0005	2017DhaC_0005	2017DhaD_0005	2017DhaE_0005	2017DhaF_0005	2017DhaN_0005	2017DhaO_0005	2017DhaP_0005	2017DhaR_0005	2017DhaS_0005	2017DhaV_0005	2017DhaW_0005	2017DhaX_0005	2017DhaY_0005
2938	NA	hypothetical protein	Gp2	CORE	67	1992IndM4_0010	2001Dha0_0010	2001DhaA_0010	2003DhaA_0010	2004DhaA_0010	2005DhaA_0010	2006DhaA_0010	2006DhaB_0010	2006DhaC_0010	2006DhaD_0010	2006DhaE_0010	2011DhaA_0010	2011DhaB_0010	2012IndA_0010	2015DhaA_0010	2016DhaA_0010	2017DRC106_0010	2017DRC32_0010	2017DRC48_0010	2017DRC55_0010	2017DRC72_0010	2017DRC74_0010	2017DRC82_0010	2017DRC87_0010	2017DhaA_0010	2017DhaAA_0010	2017DhaAB_0010	2017DhaAC_0010	2017DhaAD_0010	2017DhaAE_0010	2017DhaB_0010	2017DhaC_0010	2017DhaD_0010	2017DhaE_0010	2017DhaF_0010	2017DhaN_0010	2017DhaO_0010	2017DhaP_0010	2017DhaR_0010	2017DhaS_0010	2017DhaV_0010	2017DhaW_0010	2017DhaX_0010	2017DhaY_0010
2939	NA	hypothetical protein	Gp3	CORE	67	1992IndM4_0015	2001Dha0_0015	2001DhaA_0015	2003DhaA_0015	2004DhaA_0015	2005DhaA_0015	2006DhaA_0015	2006DhaB_0015	2006DhaC_0015	2006DhaD_0015	2006DhaE_0015	2011DhaA_0015	2011DhaB_0015	2012IndA_0015	2015DhaA_0015	2016DhaA_0015	2017DRC106_0015	2017DRC32_0015	2017DRC48_0015	2017DRC55_0015	2017DRC72_0015	2017DRC74_0015	2017DRC82_0015	2017DRC87_0015	2017DhaA_0015	2017DhaAA_0015	2017DhaAB_0015	2017DhaAC_0015	2017DhaAD_0015	2017DhaAE_0015	2017DhaB_0015	2017DhaC_0015	2017DhaD_0015	2017DhaE_0015	2017DhaF_0015	2017DhaN_0015	2017DhaO_0015	2017DhaP_0015	2017DhaR_0015	2017DhaS_0015	2017DhaV_0015	2017DhaW_0015	2017DhaX_0015	2017DhaY_0015
2940	NA	hypothetical protein	Gp4	CORE	67	1992IndM4_0020	2001Dha0_0020	2001DhaA_0020	2003DhaA_0020	2004DhaA_0020	2005DhaA_0020	2006DhaA_0020	2006DhaB_0020	2006DhaC_0020	2006DhaD_0020	2006DhaE_0020	2011DhaA_0020	2011DhaB_0020	2012IndA_0020	2015DhaA_0020	2016DhaA_0020	2017DRC106_0020	2017DRC32_0020	2017DRC48_0020	2017DRC55_0020	2017DRC72_0020	2017DRC74_0020	2017DRC82_0020	2017DRC87_0020	2017DhaA_0020	2017DhaAA_0020	2017DhaAB_0020	2017DhaAC_0020	2017DhaAD_0020	2017DhaAE_0020	2017DhaB_0020	2017DhaC_0020	2017DhaD_0020	2017DhaE_0020	2017DhaF_0020	2017DhaN_0020	2017DhaO_0020	2017DhaP_0020	2017DhaR_0020	2017DhaS_0020	2017DhaV_0020	2017DhaW_0020	2017DhaX_0020	2017DhaY_0020
2943	NA	hypothetical protein	Gp7	CORE	67	1992IndM4_0035	2001Dha0_0035	2001DhaA_0035	2003DhaA_0040	2004DhaA_0035	2005DhaA_0035	2006DhaA_0035	2006DhaB_0035	2006DhaC_0035	2006DhaD_0035	2006DhaE_0035	2011DhaA_0040	2011DhaB_0040	2012IndA_0035	2015DhaA_0040	2016DhaA_0040	2017DRC106_0030	2017DRC32_0030	2017DRC48_0030	2017DRC55_0030	2017DRC72_0030	2017DRC74_0030	2017DRC82_0030	2017DRC87_0030	2017DhaA_0040	2017DhaAA_0040	2017DhaAB_0040	2017DhaAC_0040	2017DhaAD_0040	2017DhaAE_0040	2017DhaB_0040	2017DhaC_0040	2017DhaD_0040	2017DhaE_0040	2017DhaF_0040	2017DhaN_0040	2017DhaO_0040	2017DhaP_0040	2017DhaR_0040	2017DhaS_0040	2017DhaV_0040	2017DhaW_0040	2017DhaX_0040	2017DhaY_0040
2944	NA	hypothetical protein	Gp8	CORE	67	1992IndM4_0040	2001Dha0_0040	2001DhaA_0040	2003DhaA_0045	2004DhaA_0040	2005DhaA_0040	2006DhaA_0040	2006DhaB_0040	2006DhaC_0040	2006DhaD_0040	2006DhaE_0040	2011DhaA_0045	2011DhaB_0045	2012IndA_0040	2015DhaA_0045	2016DhaA_0045	2017DRC106_0035	2017DRC32_0035	2017DRC48_0035	2017DRC55_0035	2017DRC72_0035	2017DRC74_0035	2017DRC82_0035	2017DRC87_0035	2017DhaA_0045	2017DhaAA_0045	2017DhaAB_0045	2017DhaAC_0045	2017DhaAD_0045	2017DhaAE_0045	2017DhaB_0045	2017DhaC_0045	2017DhaD_0045	2017DhaE_0045	2017DhaF_0045	2017DhaN_0045	2017DhaO_0045	2017DhaP_0045	2017DhaR_0045	2017DhaS_0045	2017DhaV_0045	2017DhaW_0045	2017DhaX_0045	2017DhaY_0045
2946	NA	hypothetical protein	Gp10	CORE	67	1992IndM4_0050	2001Dha0_0050	2001DhaA_0050	2003DhaA_0055	2004DhaA_0050	2005DhaA_0050	2006DhaA_0050	2006DhaB_0050	2006DhaC_0050	2006DhaD_0050	2006DhaE_0050	2011DhaA_0055	2011DhaB_0055	2012IndA_0050	2015DhaA_0055	2016DhaA_0055	2017DRC106_0045	2017DRC32_0045	2017DRC48_0045	2017DRC55_0045	2017DRC72_0045	2017DRC74_0045	2017DRC82_0045	2017DRC87_0045	2017DhaA_0055	2017DhaAA_0055	2017DhaAB_0055	2017DhaAC_0055	2017DhaAD_0055	2017DhaAE_0055	2017DhaB_0055	2017DhaC_0055	2017DhaD_0055	2017DhaE_0055	2017DhaF_0055	2017DhaN_0055	2017DhaO_0055	2017DhaP_0055	2017DhaR_0055	2017DhaS_0055	2017DhaV_0055	2017DhaW_0055	2017DhaX_0055	2017DhaY_0055
2952	NA	hypothetical protein	GP16	CORE	67	1992IndM4_0065	2001Dha0_0080	2001DhaA_0080	2003DhaA_0085	2004DhaA_0080	2005DhaA_0080	2006DhaA_0080	2006DhaB_0080	2006DhaC_0080	2006DhaD_0080	2006DhaE_0080	2011DhaA_0085	2011DhaB_0085	2012IndA_0080	2015DhaA_0085	2016DhaA_0085	2017DRC106_0060	2017DRC32_0060	2017DRC48_0060	2017DRC55_0060	2017DRC72_0060	2017DRC74_0060	2017DRC82_0060	2017DRC87_0060	2017DhaA_0085	2017DhaAA_0085	2017DhaAB_0085	2017DhaAC_0085	2017DhaAD_0085	2017DhaAE_0085	2017DhaB_0085	2017DhaC_0085	2017DhaD_0085	2017DhaE_0085	2017DhaF_0085	2017DhaN_0085	2017DhaO_0085	2017DhaP_0085	2017DhaR_0085	2017DhaS_0085	2017DhaV_0085	2017DhaW_0085	2017DhaX_0085	2017DhaY_0085
2958	NA	putative homing endonuclease	Gp28	CORE	67	1992IndM4_0150	2001Dha0_0140	2001DhaA_0140	2003DhaA_0145	2004DhaA_0125	2005DhaA_0130	2006DhaA_0130	2006DhaB_0130	2006DhaC_0130	2006DhaD_0130	2006DhaE_0125	2011DhaA_0135	2011DhaB_0115	2012IndA_0110	2015DhaA_0115	2016DhaA_0115	2017DRC106_0150	2017DRC32_0150	2017DRC48_0150	2017DRC55_0150	2017DRC72_0145	2017DRC74_0145	2017DRC82_0150	2017DRC87_0145	2017DhaA_0110	2017DhaAA_0115	2017DhaAB_0115	2017DhaAC_0115	2017DhaAD_0115	2017DhaAE_0115	2017DhaB_0115	2017DhaC_0115	2017DhaD_0115	2017DhaE_0115	2017DhaF_0115	2017DhaN_0115	2017DhaO_0115	2017DhaP_0115	2017DhaR_0115	2017DhaS_0115	2017DhaV_0115	2017DhaW_0115	2017DhaX_0115	2017DhaY_0115
2971	NA	hypothetical protein	Gp41	CORE	67	1992IndM4_0175	2001Dha0_0205	2001DhaA_0205	2003DhaA_0210	2004DhaA_0190	2005DhaA_0195	2006DhaA_0195	2006DhaB_0195	2006DhaC_0195	2006DhaD_0195	2006DhaE_0190	2011DhaA_0200	2011DhaB_0180	2012IndA_0175	2015DhaA_0180	2016DhaA_0180	2017DRC106_0205	2017DRC32_0205	2017DRC48_0205	2017DRC55_0205	2017DRC72_0200	2017DRC74_0200	2017DRC82_0205	2017DRC87_0200	2017DhaA_0175	2017DhaAA_0180	2017DhaAB_0180	2017DhaAC_0180	2017DhaAD_0180	2017DhaAE_0180	2017DhaB_0180	2017DhaC_0180	2017DhaD_0180	2017DhaE_0180	2017DhaF_0180	2017DhaN_0180	2017DhaO_0180	2017DhaP_0180	2017DhaR_0180	2017DhaS_0180	2017DhaV_0180	2017DhaW_0180	2017DhaX_0180	2017DhaY_0180
2972	NA	hypothetical protein	Gp42	CORE	67	1992IndM4_0180	2001Dha0_0210	2001DhaA_0210	2003DhaA_0215	2004DhaA_0195	2005DhaA_0200	2006DhaA_0200	2006DhaB_0200	2006DhaC_0200	2006DhaD_0200	2006DhaE_0195	2011DhaA_0205	2011DhaB_0185	2012IndA_0180	2015DhaA_0185	2016DhaA_0185	2017DRC106_0210	2017DRC32_0210	2017DRC48_0210	2017DRC55_0210	2017DRC72_0205	2017DRC74_0205	2017DRC82_0210	2017DRC87_0205	2017DhaA_0180	2017DhaAA_0185	2017DhaAB_0185	2017DhaAC_0185	2017DhaAD_0185	2017DhaAE_0185	2017DhaB_0185	2017DhaC_0185	2017DhaD_0185	2017DhaE_0185	2017DhaF_0185	2017DhaN_0185	2017DhaO_0185	2017DhaP_0185	2017DhaR_0185	2017DhaS_0185	2017DhaV_0185	2017DhaW_0185	2017DhaX_0185	2017DhaY_0185
2973	NA	hypothetical protein	Gp43	CORE	67	1992IndM4_0185	2001Dha0_0215	2001DhaA_0215	2003DhaA_0220	2004DhaA_0200	2005DhaA_0205	2006DhaA_0205	2006DhaB_0205	2006DhaC_0205	2006DhaD_0205	2006DhaE_0200	2011DhaA_0210	2011DhaB_0190	2012IndA_0185	2015DhaA_0190	2016DhaA_0190	2017DRC106_0215	2017DRC32_0215	2017DRC48_0215	2017DRC55_0215	2017DRC72_0210	2017DRC74_0210	2017DRC82_0215	2017DRC87_0210	2017DhaA_0185	2017DhaAA_0190	2017DhaAB_0190	2017DhaAC_0190	2017DhaAD_0190	2017DhaAE_0190	2017DhaB_0190	2017DhaC_0190	2017DhaD_0190	2017DhaE_0190	2017DhaF_0190	2017DhaN_0190	2017DhaO_0190	2017DhaP_0190	2017DhaR_0190	2017DhaS_0190	2017DhaV_0190	2017DhaW_0190	2017DhaX_0190	2017DhaY_0190
2974	NA	hypothetical protein	Gp44	CORE	67	1992IndM4_0190	2001Dha0_0220	2001DhaA_0220	2003DhaA_0225	2004DhaA_0205	2005DhaA_0210	2006DhaA_0210	2006DhaB_0210	2006DhaC_0210	2006DhaD_0210	2006DhaE_0205	2011DhaA_0215	2011DhaB_0195	2012IndA_0190	2015DhaA_0195	2016DhaA_0195	2017DRC106_0220	2017DRC32_0220	2017DRC48_0220	2017DRC55_0220	2017DRC72_0215	2017DRC74_0215	2017DRC82_0220	2017DRC87_0215	2017DhaA_0190	2017DhaAA_0195	2017DhaAB_0195	2017DhaAC_0195	2017DhaAD_0195	2017DhaAE_0195	2017DhaB_0195	2017DhaC_0195	2017DhaD_0195	2017DhaE_0195	2017DhaF_0195	2017DhaN_0195	2017DhaO_0195	2017DhaP_0195	2017DhaR_0195	2017DhaS_0195	2017DhaV_0195	2017DhaW_0195	2017DhaX_0195	2017DhaY_0195
2975	NA	hypothetical protein	Gp45	CORE	67	1992IndM4_0195	2001Dha0_0225	2001DhaA_0225	2003DhaA_0230	2004DhaA_0210	2005DhaA_0215	2006DhaA_0215	2006DhaB_0215	2006DhaC_0215	2006DhaD_0215	2006DhaE_0210	2011DhaA_0220	2011DhaB_0200	2012IndA_0195	2015DhaA_0200	2016DhaA_0200	2017DRC106_0225	2017DRC32_0225	2017DRC48_0225	2017DRC55_0225	2017DRC72_0220	2017DRC74_0220	2017DRC82_0225	2017DRC87_0220	2017DhaA_0195	2017DhaAA_0200	2017DhaAB_0200	2017DhaAC_0200	2017DhaAD_0200	2017DhaAE_0200	2017DhaB_0200	2017DhaC_0200	2017DhaD_0200	2017DhaE_0200	2017DhaF_0200	2017DhaN_0200	2017DhaO_0200	2017DhaP_0200	2017DhaR_0200	2017DhaS_0200	2017DhaV_0200	2017DhaW_0200	2017DhaX_0200	2017DhaY_0200
2977	NA	hypothetical protein	Gp47	CORE	67	1992IndM4_0205	2001Dha0_0235	2001DhaA_0235	2003DhaA_0240	2004DhaA_0220	2005DhaA_0225	2006DhaA_0225	2006DhaB_0225	2006DhaC_0225	2006DhaD_0225	2006DhaE_0220	2011DhaA_0230	2011DhaB_0210	2012IndA_0205	2015DhaA_0210	2016DhaA_0210	2017DRC106_0235	2017DRC32_0235	2017DRC48_0235	2017DRC55_0235	2017DRC72_0230	2017DRC74_0230	2017DRC82_0235	2017DRC87_0230	2017DhaA_0205	2017DhaAA_0210	2017DhaAB_0210	2017DhaAC_0210	2017DhaAD_0210	2017DhaAE_0210	2017DhaB_0210	2017DhaC_0210	2017DhaD_0210	2017DhaE_0210	2017DhaF_0210	2017DhaN_0210	2017DhaO_0210	2017DhaP_0210	2017DhaR_0210	2017DhaS_0210	2017DhaV_0210	2017DhaW_0210	2017DhaX_0210	2017DhaY_0210
2978	NA	hypothetical protein	Gp48	CORE	67	1992IndM4_0210	2001Dha0_0240	2001DhaA_0240	2003DhaA_0245	2004DhaA_0225	2005DhaA_0230	2006DhaA_0230	2006DhaB_0230	2006DhaC_0230	2006DhaD_0230	2006DhaE_0225	2011DhaA_0235	2011DhaB_0215	2012IndA_0210	2015DhaA_0215	2016DhaA_0215	2017DRC106_0240	2017DRC32_0240	2017DRC48_0240	2017DRC55_0240	2017DRC72_0235	2017DRC74_0235	2017DRC82_0240	2017DRC87_0235	2017DhaA_0210	2017DhaAA_0215	2017DhaAB_0215	2017DhaAC_0215	2017DhaAD_0215	2017DhaAE_0215	2017DhaB_0215	2017DhaC_0215	2017DhaD_0215	2017DhaE_0215	2017DhaF_0215	2017DhaN_0215	2017DhaO_0215	2017DhaP_0215	2017DhaR_0215	2017DhaS_0215	2017DhaV_0215	2017DhaW_0215	2017DhaX_0215	2017DhaY_0215
2980	NA	hypothetical protein	Gp50	CORE	67	1992IndM4_0220	2001Dha0_0250	2001DhaA_0250	2003DhaA_0255	2004DhaA_0235	2005DhaA_0240	2006DhaA_0240	2006DhaB_0240	2006DhaC_0240	2006DhaD_0240	2006DhaE_0235	2011DhaA_0245	2011DhaB_0225	2012IndA_0220	2015DhaA_0225	2016DhaA_0225	2017DRC106_0250	2017DRC32_0250	2017DRC48_0250	2017DRC55_0250	2017DRC72_0245	2017DRC74_0245	2017DRC82_0250	2017DRC87_0245	2017DhaA_0220	2017DhaAA_0225	2017DhaAB_0225	2017DhaAC_0225	2017DhaAD_0225	2017DhaAE_0225	2017DhaB_0225	2017DhaC_0225	2017DhaD_0225	2017DhaE_0225	2017DhaF_0225	2017DhaN_0225	2017DhaO_0225	2017DhaP_0225	2017DhaR_0225	2017DhaS_0225	2017DhaV_0225	2017DhaW_0230	2017DhaX_0225	2017DhaY_0225
2981	pexA	Phage-encoded excisionase	Gp51	CORE	67	1992IndM4_0225	2001Dha0_0255	2001DhaA_0255	2003DhaA_0260	2004DhaA_0240	2005DhaA_0245	2006DhaA_0245	2006DhaB_0245	2006DhaC_0245	2006DhaD_0245	2006DhaE_0240	2011DhaA_0250	2011DhaB_0230	2012IndA_0225	2015DhaA_0230	2016DhaA_0230	2017DRC106_0255	2017DRC32_0255	2017DRC48_0255	2017DRC55_0255	2017DRC72_0250	2017DRC74_0250	2017DRC82_0255	2017DRC87_0250	2017DhaA_0225	2017DhaAA_0230	2017DhaAB_0230	2017DhaAC_0230	2017DhaAD_0230	2017DhaAE_0230	2017DhaB_0230	2017DhaC_0230	2017DhaD_0230	2017DhaE_0230	2017DhaF_0230	2017DhaN_0230	2017DhaO_0230	2017DhaP_0230	2017DhaR_0230	2017DhaS_0230	2017DhaV_0230	2017DhaW_0235	2017DhaX_0230	2017DhaY_0230
2982	NA	hypothetical protein	Gp52	CORE	67	1992IndM4_0230	2001Dha0_0260	2001DhaA_0260	2003DhaA_0265	2004DhaA_0245	2005DhaA_0250	2006DhaA_0250	2006DhaB_0250	2006DhaC_0250	2006DhaD_0250	2006DhaE_0245	2011DhaA_0255	2011DhaB_0235	2012IndA_0230	2015DhaA_0235	2016DhaA_0235	2017DRC106_0260	2017DRC32_0260	2017DRC48_0260	2017DRC55_0260	2017DRC72_0255	2017DRC74_0255	2017DRC82_0260	2017DRC87_0255	2017DhaA_0230	2017DhaAA_0235	2017DhaAB_0235	2017DhaAC_0235	2017DhaAD_0235	2017DhaAE_0235	2017DhaB_0235	2017DhaC_0235	2017DhaD_0235	2017DhaE_0235	2017DhaF_0235	2017DhaN_0235	2017DhaO_0235	2017DhaP_0235	2017DhaR_0235	2017DhaS_0235	2017DhaV_0235	2017DhaW_0240	2017DhaX_0235	2017DhaY_0235
2984	NA	hypothetical protein	Gp54	CORE	67	1992IndM4_0240	2001Dha0_0270	2001DhaA_0270	2003DhaA_0275	2004DhaA_0255	2005DhaA_0260	2006DhaA_0260	2006DhaB_0260	2006DhaC_0260	2006DhaD_0260	2006DhaE_0255	2011DhaA_0265	2011DhaB_0245	2012IndA_0240	2015DhaA_0245	2016DhaA_0245	2017DRC106_0270	2017DRC32_0270	2017DRC48_0270	2017DRC55_0270	2017DRC72_0265	2017DRC74_0265	2017DRC82_0275	2017DRC87_0265	2017DhaA_0240	2017DhaAA_0245	2017DhaAB_0245	2017DhaAC_0245	2017DhaAD_0245	2017DhaAE_0245	2017DhaB_0245	2017DhaC_0245	2017DhaD_0245	2017DhaE_0245	2017DhaF_0245	2017DhaN_0245	2017DhaO_0245	2017DhaP_0245	2017DhaR_0245	2017DhaS_0245	2017DhaV_0245	2017DhaW_0250	2017DhaX_0245	2017DhaY_0245
2985	NA	ribonuclease H	Gp55	CORE	67	1992IndM4_0245	2001Dha0_0275	2001DhaA_0275	2003DhaA_0280	2004DhaA_0260	2005DhaA_0265	2006DhaA_0265	2006DhaB_0265	2006DhaC_0265	2006DhaD_0265	2006DhaE_0260	2011DhaA_0270	2011DhaB_0250	2012IndA_0245	2015DhaA_0250	2016DhaA_0250	2017DRC106_0275	2017DRC32_0275	2017DRC48_0275	2017DRC55_0275	2017DRC72_0270	2017DRC74_0270	2017DRC82_0280	2017DRC87_0270	2017DhaA_0245	2017DhaAA_0250	2017DhaAB_0250	2017DhaAC_0250	2017DhaAD_0250	2017DhaAE_0250	2017DhaB_0250	2017DhaC_0250	2017DhaD_0250	2017DhaE_0250	2017DhaF_0250	2017DhaN_0250	2017DhaO_0250	2017DhaP_0250	2017DhaR_0250	2017DhaS_0250	2017DhaV_0250	2017DhaW_0255	2017DhaX_0250	2017DhaY_0250
2986	NA	RNase H superfamily	Gp56	CORE	67	1992IndM4_0250	2001Dha0_0280	2001DhaA_0280	2003DhaA_0285	2004DhaA_0265	2005DhaA_0270	2006DhaA_0270	2006DhaB_0270	2006DhaC_0270	2006DhaD_0270	2006DhaE_0265	2011DhaA_0275	2011DhaB_0255	2012IndA_0250	2015DhaA_0255	2016DhaA_0255	2017DRC106_0280	2017DRC32_0280	2017DRC48_0280	2017DRC55_0280	2017DRC72_0275	2017DRC74_0275	2017DRC82_0285	2017DRC87_0275	2017DhaA_0250	2017DhaAA_0255	2017DhaAB_0255	2017DhaAC_0255	2017DhaAD_0255	2017DhaAE_0255	2017DhaB_0255	2017DhaC_0255	2017DhaD_0255	2017DhaE_0255	2017DhaF_0255	2017DhaN_0255	2017DhaO_0255	2017DhaP_0255	2017DhaR_0255	2017DhaS_0255	2017DhaV_0255	2017DhaW_0260	2017DhaX_0255	2017DhaY_0255
2987	NA	putative primase/helicase	Gp57	CORE	67	1992IndM4_0255	2001Dha0_0285	2001DhaA_0285	2003DhaA_0290	2004DhaA_0270	2005DhaA_0275	2006DhaA_0275	2006DhaB_0275	2006DhaC_0275	2006DhaD_0275	2006DhaE_0270	2011DhaA_0280	2011DhaB_0260	2012IndA_0255	2015DhaA_0260	2016DhaA_0260	2017DRC106_0285	2017DRC32_0285	2017DRC48_0285	2017DRC55_0285	2017DRC72_0280	2017DRC74_0280	2017DRC82_0290	2017DRC87_0280	2017DhaA_0255	2017DhaAA_0260	2017DhaAB_0260	2017DhaAC_0260	2017DhaAD_0260	2017DhaAE_0260	2017DhaB_0260	2017DhaC_0260	2017DhaD_0260	2017DhaE_0260	2017DhaF_0260	2017DhaN_0260	2017DhaO_0260	2017DhaP_0260	2017DhaR_0260	2017DhaS_0260	2017DhaV_0260	2017DhaW_0265	2017DhaX_0260	2017DhaY_0260
2988	pol	DNA polymerase	Gp58	CORE	67	1992IndM4_0260	2001Dha0_0290	2001DhaA_0290	2003DhaA_0295	2004DhaA_0275	2005DhaA_0280	2006DhaA_0280	2006DhaB_0280	2006DhaC_0280	2006DhaD_0280	2006DhaE_0275	2011DhaA_0285	2011DhaB_0265	2012IndA_0260	2015DhaA_0265	2016DhaA_0265	2017DRC106_0290	2017DRC32_0290	2017DRC48_0290	2017DRC55_0290	2017DRC72_0285	2017DRC74_0285	2017DRC82_0295	2017DRC87_0285	2017DhaA_0260	2017DhaAA_0265	2017DhaAB_0265	2017DhaAC_0265	2017DhaAD_0265	2017DhaAE_0265	2017DhaB_0265	2017DhaC_0265	2017DhaD_0265	2017DhaE_0265	2017DhaF_0265	2017DhaN_0265	2017DhaO_0265	2017DhaP_0265	2017DhaR_0265	2017DhaS_0265	2017DhaV_0265	2017DhaW_0270	2017DhaX_0265	2017DhaY_0265
2989	NA	hypothetical protein	Gp59	CORE	67	1992IndM4_0265	2001Dha0_0295	2001DhaA_0295	2003DhaA_0300	2004DhaA_0280	2005DhaA_0285	2006DhaA_0285	2006DhaB_0285	2006DhaC_0285	2006DhaD_0285	2006DhaE_0280	2011DhaA_0290	2011DhaB_0270	2012IndA_0265	2015DhaA_0270	2016DhaA_0270	2017DRC106_0295	2017DRC32_0295	2017DRC48_0295	2017DRC55_0295	2017DRC72_0290	2017DRC74_0290	2017DRC82_0300	2017DRC87_0290	2017DhaA_0265	2017DhaAA_0270	2017DhaAB_0270	2017DhaAC_0270	2017DhaAD_0270	2017DhaAE_0270	2017DhaB_0270	2017DhaC_0270	2017DhaD_0270	2017DhaE_0270	2017DhaF_0270	2017DhaN_0270	2017DhaO_0270	2017DhaP_0270	2017DhaR_0270	2017DhaS_0270	2017DhaV_0270	2017DhaW_0275	2017DhaX_0270	2017DhaY_0270
2990	NA	hypothetical protein	Gp60	CORE	67	1992IndM4_0270	2001Dha0_0300	2001DhaA_0300	2003DhaA_0305	2004DhaA_0285	2005DhaA_0290	2006DhaA_0290	2006DhaB_0290	2006DhaC_0290	2006DhaD_0290	2006DhaE_0285	2011DhaA_0295	2011DhaB_0275	2012IndA_0270	2015DhaA_0275	2016DhaA_0275	2017DRC106_0300	2017DRC32_0300	2017DRC48_0300	2017DRC55_0300	2017DRC72_0295	2017DRC74_0295	2017DRC82_0305	2017DRC87_0295	2017DhaA_0270	2017DhaAA_0275	2017DhaAB_0275	2017DhaAC_0275	2017DhaAD_0275	2017DhaAE_0275	2017DhaB_0275	2017DhaC_0275	2017DhaD_0275	2017DhaE_0275	2017DhaF_0275	2017DhaN_0275	2017DhaO_0275	2017DhaP_0275	2017DhaR_0275	2017DhaS_0275	2017DhaV_0275	2017DhaW_0280	2017DhaX_0275	2017DhaY_0275
2991	NA	hypothetical protein	Gp61	CORE	67	1992IndM4_0275	2001Dha0_0305	2001DhaA_0305	2003DhaA_0310	2004DhaA_0290	2005DhaA_0295	2006DhaA_0295	2006DhaB_0295	2006DhaC_0295	2006DhaD_0295	2006DhaE_0290	2011DhaA_0300	2011DhaB_0280	2012IndA_0275	2015DhaA_0280	2016DhaA_0280	2017DRC106_0305	2017DRC32_0305	2017DRC48_0305	2017DRC55_0305	2017DRC72_0300	2017DRC74_0300	2017DRC82_0310	2017DRC87_0300	2017DhaA_0275	2017DhaAA_0280	2017DhaAB_0280	2017DhaAC_0280	2017DhaAD_0280	2017DhaAE_0280	2017DhaB_0280	2017DhaC_0280	2017DhaD_0280	2017DhaE_0280	2017DhaF_0280	2017DhaN_0280	2017DhaO_0280	2017DhaP_0280	2017DhaR_0280	2017DhaS_0280	2017DhaV_0280	2017DhaW_0285	2017DhaX_0280	2017DhaY_0280
2992	NA	hypothetical protein	Gp62	CORE	67	1992IndM4_0280	2001Dha0_0310	2001DhaA_0310	2003DhaA_0315	2004DhaA_0295	2005DhaA_0300	2006DhaA_0300	2006DhaB_0300	2006DhaC_0300	2006DhaD_0300	2006DhaE_0295	2011DhaA_0305	2011DhaB_0285	2012IndA_0280	2015DhaA_0285	2016DhaA_0285	2017DRC106_0310	2017DRC32_0310	2017DRC48_0310	2017DRC55_0310	2017DRC72_0305	2017DRC74_0305	2017DRC82_0315	2017DRC87_0305	2017DhaA_0280	2017DhaAA_0285	2017DhaAB_0285	2017DhaAC_0285	2017DhaAD_0285	2017DhaAE_0285	2017DhaB_0285	2017DhaC_0285	2017DhaD_0285	2017DhaE_0285	2017DhaF_0285	2017DhaN_0285	2017DhaO_0285	2017DhaP_0285	2017DhaR_0285	2017DhaS_0285	2017DhaV_0285	2017DhaW_0290	2017DhaX_0285	2017DhaY_0285
2993	NA	hypothetical protein	Gp63	CORE	67	1992IndM4_0285	2001Dha0_0315	2001DhaA_0315	2003DhaA_0320	2004DhaA_0300	2005DhaA_0305	2006DhaA_0305	2006DhaB_0305	2006DhaC_0305	2006DhaD_0305	2006DhaE_0300	2011DhaA_0310	2011DhaB_0290	2012IndA_0285	2015DhaA_0290	2016DhaA_0290	2017DRC106_0315	2017DRC32_0315	2017DRC48_0315	2017DRC55_0315	2017DRC72_0310	2017DRC74_0310	2017DRC82_0320	2017DRC87_0310	2017DhaA_0285	2017DhaAA_0290	2017DhaAB_0290	2017DhaAC_0290	2017DhaAD_0290	2017DhaAE_0290	2017DhaB_0290	2017DhaC_0290	2017DhaD_0290	2017DhaE_0290	2017DhaF_0290	2017DhaN_0290	2017DhaO_0290	2017DhaP_0290	2017DhaR_0290	2017DhaS_0290	2017DhaV_0290	2017DhaW_0295	2017DhaX_0290	2017DhaY_0290
2994	NA	hypothetical protein	Gp64	CORE	67	1992IndM4_0290	2001Dha0_0320	2001DhaA_0320	2003DhaA_0325	2004DhaA_0305	2005DhaA_0310	2006DhaA_0310	2006DhaB_0310	2006DhaC_0310	2006DhaD_0310	2006DhaE_0305	2011DhaA_0315	2011DhaB_0295	2012IndA_0290	2015DhaA_0295	2016DhaA_0295	2017DRC106_0320	2017DRC32_0320	2017DRC48_0320	2017DRC55_0320	2017DRC72_0315	2017DRC74_0315	2017DRC82_0325	2017DRC87_0315	2017DhaA_0290	2017DhaAA_0295	2017DhaAB_0295	2017DhaAC_0295	2017DhaAD_0295	2017DhaAE_0295	2017DhaB_0295	2017DhaC_0295	2017DhaD_0295	2017DhaE_0295	2017DhaF_0295	2017DhaN_0295	2017DhaO_0295	2017DhaP_0295	2017DhaR_0295	2017DhaS_0295	2017DhaV_0295	2017DhaW_0300	2017DhaX_0295	2017DhaY_0295
2995	NA	hypothetical protein	Gp65	CORE	67	1992IndM4_0295	2001Dha0_0325	2001DhaA_0325	2003DhaA_0330	2004DhaA_0310	2005DhaA_0315	2006DhaA_0315	2006DhaB_0315	2006DhaC_0315	2006DhaD_0315	2006DhaE_0310	2011DhaA_0320	2011DhaB_0300	2012IndA_0295	2015DhaA_0300	2016DhaA_0300	2017DRC106_0325	2017DRC32_0325	2017DRC48_0325	2017DRC55_0325	2017DRC72_0320	2017DRC74_0320	2017DRC82_0330	2017DRC87_0320	2017DhaA_0295	2017DhaAA_0300	2017DhaAB_0300	2017DhaAC_0300	2017DhaAD_0300	2017DhaAE_0300	2017DhaB_0300	2017DhaC_0300	2017DhaD_0300	2017DhaE_0300	2017DhaF_0300	2017DhaN_0300	2017DhaO_0300	2017DhaP_0300	2017DhaR_0300	2017DhaS_0300	2017DhaV_0300	2017DhaW_0305	2017DhaX_0300	2017DhaY_0300
2996	NA	hypothetical protein	Gp66	CORE	67	1992IndM4_0300	2001Dha0_0330	2001DhaA_0330	2003DhaA_0335	2004DhaA_0315	2005DhaA_0320	2006DhaA_0320	2006DhaB_0320	2006DhaC_0320	2006DhaD_0320	2006DhaE_0315	2011DhaA_0325	2011DhaB_0305	2012IndA_0300	2015DhaA_0305	2016DhaA_0305	2017DRC106_0330	2017DRC32_0330	2017DRC48_0330	2017DRC55_0330	2017DRC72_0325	2017DRC74_0325	2017DRC82_0335	2017DRC87_0325	2017DhaA_0300	2017DhaAA_0305	2017DhaAB_0305	2017DhaAC_0305	2017DhaAD_0305	2017DhaAE_0305	2017DhaB_0305	2017DhaC_0305	2017DhaD_0305	2017DhaE_0305	2017DhaF_0305	2017DhaN_0305	2017DhaO_0305	2017DhaP_0305	2017DhaR_0305	2017DhaS_0305	2017DhaV_0305	2017DhaW_0310	2017DhaX_0305	2017DhaY_0305
2997	NA	hypothetical protein	Gp67	CORE	67	1992IndM4_0305	2001Dha0_0335	2001DhaA_0335	2003DhaA_0340	2004DhaA_0320	2005DhaA_0325	2006DhaA_0325	2006DhaB_0325	2006DhaC_0325	2006DhaD_0325	2006DhaE_0320	2011DhaA_0330	2011DhaB_0310	2012IndA_0305	2015DhaA_0310	2016DhaA_0310	2017DRC106_0335	2017DRC32_0335	2017DRC48_0335	2017DRC55_0335	2017DRC72_0330	2017DRC74_0330	2017DRC82_0340	2017DRC87_0330	2017DhaA_0305	2017DhaAA_0310	2017DhaAB_0310	2017DhaAC_0310	2017DhaAD_0310	2017DhaAE_0310	2017DhaB_0310	2017DhaC_0310	2017DhaD_0310	2017DhaE_0310	2017DhaF_0310	2017DhaN_0310	2017DhaO_0310	2017DhaP_0310	2017DhaR_0310	2017DhaS_0310	2017DhaV_0310	2017DhaW_0315	2017DhaX_0310	2017DhaY_0310
2998	NA	hypothetical protein	Gp68	CORE	67	1992IndM4_0310	2001Dha0_0340	2001DhaA_0340	2003DhaA_0345	2004DhaA_0325	2005DhaA_0330	2006DhaA_0330	2006DhaB_0330	2006DhaC_0330	2006DhaD_0330	2006DhaE_0325	2011DhaA_0335	2011DhaB_0315	2012IndA_0310	2015DhaA_0315	2016DhaA_0320	2017DRC106_0340	2017DRC32_0340	2017DRC48_0340	2017DRC55_0340	2017DRC72_0335	2017DRC74_0335	2017DRC82_0345	2017DRC87_0335	2017DhaA_0310	2017DhaAA_0315	2017DhaAB_0315	2017DhaAC_0315	2017DhaAD_0315	2017DhaAE_0315	2017DhaB_0315	2017DhaC_0315	2017DhaD_0315	2017DhaE_0315	2017DhaF_0315	2017DhaN_0315	2017DhaO_0315	2017DhaP_0315	2017DhaR_0315	2017DhaS_0315	2017DhaV_0315	2017DhaW_0320	2017DhaX_0315	2017DhaY_0315
2999	NA	putative tail fiber	Gp69	CORE	67	1992IndM4_0315	2001Dha0_0345	2001DhaA_0345	2003DhaA_0350	2004DhaA_0330	2005DhaA_0335	2006DhaA_0335	2006DhaB_0335	2006DhaC_0335	2006DhaD_0335	2006DhaE_0330	2011DhaA_0340	2011DhaB_0320	2012IndA_0315	2015DhaA_0320	2016DhaA_0325	2017DRC106_0345	2017DRC32_0345	2017DRC48_0345	2017DRC55_0345	2017DRC72_0340	2017DRC74_0340	2017DRC82_0350	2017DRC87_0340	2017DhaA_0315	2017DhaAA_0320	2017DhaAB_0320	2017DhaAC_0320	2017DhaAD_0320	2017DhaAE_0320	2017DhaB_0320	2017DhaC_0320	2017DhaD_0320	2017DhaE_0320	2017DhaF_0320	2017DhaN_0320	2017DhaO_0320	2017DhaP_0320	2017DhaR_0320	2017DhaS_0320	2017DhaV_0320	2017DhaW_0325	2017DhaX_0320	2017DhaY_0320
3000	NA	putative tail fiber	Gp70	CORE	67	1992IndM4_0320	2001Dha0_0350	2001DhaA_0350	2003DhaA_0355	2004DhaA_0335	2005DhaA_0340	2006DhaA_0340	2006DhaB_0340	2006DhaC_0340	2006DhaD_0340	2006DhaE_0335	2011DhaA_0345	2011DhaB_0325	2012IndA_0320	2015DhaA_0325	2016DhaA_0330	2017DRC106_0350	2017DRC32_0350	2017DRC48_0350	2017DRC55_0350	2017DRC72_0345	2017DRC74_0345	2017DRC82_0355	2017DRC87_0345	2017DhaA_0320	2017DhaAA_0325	2017DhaAB_0325	2017DhaAC_0325	2017DhaAD_0325	2017DhaAE_0325	2017DhaB_0325	2017DhaC_0325	2017DhaD_0325	2017DhaE_0325	2017DhaF_0325	2017DhaN_0325	2017DhaO_0325	2017DhaP_0325	2017DhaR_0325	2017DhaS_0325	2017DhaV_0325	2017DhaW_0330	2017DhaX_0325	2017DhaY_0325
3001	NA	hypothetical protein	Gp71	CORE	67	1992IndM4_0325	2001Dha0_0355	2001DhaA_0355	2003DhaA_0360	2004DhaA_0340	2005DhaA_0345	2006DhaA_0345	2006DhaB_0345	2006DhaC_0345	2006DhaD_0345	2006DhaE_0340	2011DhaA_0350	2011DhaB_0330	2012IndA_0325	2015DhaA_0330	2016DhaA_0335	2017DRC106_0355	2017DRC32_0355	2017DRC48_0355	2017DRC55_0355	2017DRC72_0350	2017DRC74_0350	2017DRC82_0360	2017DRC87_0350	2017DhaA_0325	2017DhaAA_0330	2017DhaAB_0330	2017DhaAC_0330	2017DhaAD_0330	2017DhaAE_0330	2017DhaB_0330	2017DhaC_0330	2017DhaD_0330	2017DhaE_0330	2017DhaF_0330	2017DhaN_0330	2017DhaO_0330	2017DhaP_0330	2017DhaR_0330	2017DhaS_0330	2017DhaV_0330	2017DhaW_0335	2017DhaX_0330	2017DhaY_0330
3002	NA	putative baseplate component	Gp72	CORE	67	1992IndM4_0330	2001Dha0_0360	2001DhaA_0360	2003DhaA_0365	2004DhaA_0345	2005DhaA_0350	2006DhaA_0350	2006DhaB_0350	2006DhaC_0350	2006DhaD_0350	2006DhaE_0345	2011DhaA_0355	2011DhaB_0335	2012IndA_0330	2015DhaA_0335	2016DhaA_0340	2017DRC106_0360	2017DRC32_0360	2017DRC48_0360	2017DRC55_0360	2017DRC72_0355	2017DRC74_0355	2017DRC82_0365	2017DRC87_0355	2017DhaA_0330	2017DhaAA_0335	2017DhaAB_0335	2017DhaAC_0335	2017DhaAD_0335	2017DhaAE_0335	2017DhaB_0335	2017DhaC_0335	2017DhaD_0335	2017DhaE_0335	2017DhaF_0335	2017DhaN_0335	2017DhaO_0335	2017DhaP_0335	2017DhaR_0335	2017DhaS_0335	2017DhaV_0335	2017DhaW_0340	2017DhaX_0335	2017DhaY_0335
3003	NA	putative baseplate component	Gp73	CORE	67	1992IndM4_0335	2001Dha0_0365	2001DhaA_0365	2003DhaA_0370	2004DhaA_0350	2005DhaA_0355	2006DhaA_0355	2006DhaB_0355	2006DhaC_0355	2006DhaD_0355	2006DhaE_0350	2011DhaA_0360	2011DhaB_0340	2012IndA_0335	2015DhaA_0340	2016DhaA_0345	2017DRC106_0365	2017DRC32_0365	2017DRC48_0365	2017DRC55_0365	2017DRC72_0360	2017DRC74_0360	2017DRC82_0370	2017DRC87_0360	2017DhaA_0335	2017DhaAA_0340	2017DhaAB_0340	2017DhaAC_0340	2017DhaAD_0340	2017DhaAE_0340	2017DhaB_0340	2017DhaC_0340	2017DhaD_0340	2017DhaE_0340	2017DhaF_0340	2017DhaN_0340	2017DhaO_0340	2017DhaP_0340	2017DhaR_0340	2017DhaS_0340	2017DhaV_0340	2017DhaW_0345	2017DhaX_0340	2017DhaY_0340
3004	NA	putative baseplate component	Gp74	CORE	67	1992IndM4_0340	2001Dha0_0370	2001DhaA_0370	2003DhaA_0375	2004DhaA_0355	2005DhaA_0360	2006DhaA_0360	2006DhaB_0360	2006DhaC_0360	2006DhaD_0360	2006DhaE_0355	2011DhaA_0365	2011DhaB_0345	2012IndA_0340	2015DhaA_0345	2016DhaA_0350	2017DRC106_0370	2017DRC32_0370	2017DRC48_0370	2017DRC55_0370	2017DRC72_0365	2017DRC74_0365	2017DRC82_0375	2017DRC87_0365	2017DhaA_0340	2017DhaAA_0345	2017DhaAB_0345	2017DhaAC_0345	2017DhaAD_0345	2017DhaAE_0345	2017DhaB_0345	2017DhaC_0345	2017DhaD_0345	2017DhaE_0345	2017DhaF_0345	2017DhaN_0345	2017DhaO_0345	2017DhaP_0345	2017DhaR_0345	2017DhaS_0345	2017DhaV_0345	2017DhaW_0350	2017DhaX_0345	2017DhaY_0345
3005	NA	putative baseplate assembly protein	Gp75	CORE	67	1992IndM4_0345	2001Dha0_0375	2001DhaA_0375	2003DhaA_0380	2004DhaA_0360	2005DhaA_0365	2006DhaA_0365	2006DhaB_0365	2006DhaC_0365	2006DhaD_0365	2006DhaE_0360	2011DhaA_0370	2011DhaB_0350	2012IndA_0345	2015DhaA_0350	2016DhaA_0355	2017DRC106_0375	2017DRC32_0375	2017DRC48_0375	2017DRC55_0375	2017DRC72_0370	2017DRC74_0370	2017DRC82_0380	2017DRC87_0370	2017DhaA_0345	2017DhaAA_0350	2017DhaAB_0350	2017DhaAC_0350	2017DhaAD_0350	2017DhaAE_0350	2017DhaB_0350	2017DhaC_0350	2017DhaD_0350	2017DhaE_0350	2017DhaF_0350	2017DhaN_0350	2017DhaO_0350	2017DhaP_0350	2017DhaR_0350	2017DhaS_0350	2017DhaV_0350	2017DhaW_0355	2017DhaX_0350	2017DhaY_0350
3006	NA	hypothetical protein	Gp76	CORE	67	1992IndM4_0350	2001Dha0_0380	2001DhaA_0380	2003DhaA_0385	2004DhaA_0365	2005DhaA_0370	2006DhaA_0370	2006DhaB_0370	2006DhaC_0370	2006DhaD_0370	2006DhaE_0365	2011DhaA_0375	2011DhaB_0355	2012IndA_0350	2015DhaA_0355	2016DhaA_0360	2017DRC106_0380	2017DRC32_0380	2017DRC48_0380	2017DRC55_0380	2017DRC72_0375	2017DRC74_0375	2017DRC82_0385	2017DRC87_0375	2017DhaA_0350	2017DhaAA_0355	2017DhaAB_0355	2017DhaAC_0355	2017DhaAD_0355	2017DhaAE_0355	2017DhaB_0355	2017DhaC_0355	2017DhaD_0355	2017DhaE_0355	2017DhaF_0355	2017DhaN_0355	2017DhaO_0355	2017DhaP_0355	2017DhaR_0355	2017DhaS_0355	2017DhaV_0355	2017DhaW_0360	2017DhaX_0355	2017DhaY_0355
3007	NA	hypothetical protein	Gp77	CORE	67	1992IndM4_0355	2001Dha0_0385	2001DhaA_0385	2003DhaA_0390	2004DhaA_0370	2005DhaA_0375	2006DhaA_0375	2006DhaB_0375	2006DhaC_0375	2006DhaD_0375	2006DhaE_0370	2011DhaA_0380	2011DhaB_0360	2012IndA_0355	2015DhaA_0360	2016DhaA_0365	2017DRC106_0385	2017DRC32_0385	2017DRC48_0385	2017DRC55_0385	2017DRC72_0380	2017DRC74_0380	2017DRC82_0390	2017DRC87_0380	2017DhaA_0355	2017DhaAA_0360	2017DhaAB_0360	2017DhaAC_0360	2017DhaAD_0360	2017DhaAE_0360	2017DhaB_0360	2017DhaC_0360	2017DhaD_0360	2017DhaE_0360	2017DhaF_0360	2017DhaN_0360	2017DhaO_0360	2017DhaP_0360	2017DhaR_0360	2017DhaS_0360	2017DhaV_0360	2017DhaW_0365	2017DhaX_0360	2017DhaY_0360
3008	NA	hypothetical protein	Gp78	CORE	67	1992IndM4_0360	2001Dha0_0390	2001DhaA_0390	2003DhaA_0395	2004DhaA_0375	2005DhaA_0380	2006DhaA_0380	2006DhaB_0380	2006DhaC_0380	2006DhaD_0380	2006DhaE_0375	2011DhaA_0385	2011DhaB_0365	2012IndA_0360	2015DhaA_0365	2016DhaA_0370	2017DRC106_0390	2017DRC32_0390	2017DRC48_0390	2017DRC55_0390	2017DRC72_0385	2017DRC74_0385	2017DRC82_0395	2017DRC87_0385	2017DhaA_0360	2017DhaAA_0365	2017DhaAB_0365	2017DhaAC_0365	2017DhaAD_0365	2017DhaAE_0365	2017DhaB_0365	2017DhaC_0365	2017DhaD_0365	2017DhaE_0365	2017DhaF_0365	2017DhaN_0365	2017DhaO_0365	2017DhaP_0365	2017DhaR_0365	2017DhaS_0365	2017DhaV_0365	2017DhaW_0370	2017DhaX_0365	2017DhaY_0365
3009	NA	hypothetical protein	Gp79	CORE	67	1992IndM4_0365	2001Dha0_0395	2001DhaA_0395	2003DhaA_0400	2004DhaA_0380	2005DhaA_0385	2006DhaA_0385	2006DhaB_0385	2006DhaC_0385	2006DhaD_0385	2006DhaE_0380	2011DhaA_0390	2011DhaB_0370	2012IndA_0365	2015DhaA_0370	2016DhaA_0375	2017DRC106_0395	2017DRC32_0395	2017DRC48_0395	2017DRC55_0395	2017DRC72_0390	2017DRC74_0390	2017DRC82_0400	2017DRC87_0390	2017DhaA_0365	2017DhaAA_0370	2017DhaAB_0370	2017DhaAC_0370	2017DhaAD_0370	2017DhaAE_0370	2017DhaB_0370	2017DhaC_0370	2017DhaD_0370	2017DhaE_0370	2017DhaF_0370	2017DhaN_0370	2017DhaO_0370	2017DhaP_0370	2017DhaR_0370	2017DhaS_0370	2017DhaV_0370	2017DhaW_0375	2017DhaX_0370	2017DhaY_0370
3011	NA	hypothetical protein	Gp81	CORE	67	1992IndM4_0380	2001Dha0_0405	2001DhaA_0405	2003DhaA_0410	2004DhaA_0390	2005DhaA_0395	2006DhaA_0395	2006DhaB_0395	2006DhaC_0395	2006DhaD_0395	2006DhaE_0390	2011DhaA_0400	2011DhaB_0380	2012IndA_0375	2015DhaA_0380	2016DhaA_0385	2017DRC106_0405	2017DRC32_0405	2017DRC48_0405	2017DRC55_0405	2017DRC72_0400	2017DRC74_0400	2017DRC82_0410	2017DRC87_0400	2017DhaA_0375	2017DhaAA_0380	2017DhaAB_0380	2017DhaAC_0380	2017DhaAD_0380	2017DhaAE_0380	2017DhaB_0380	2017DhaC_0380	2017DhaD_0380	2017DhaE_0380	2017DhaF_0380	2017DhaN_0380	2017DhaO_0380	2017DhaP_0380	2017DhaR_0380	2017DhaS_0380	2017DhaV_0380	2017DhaW_0385	2017DhaX_0380	2017DhaY_0380
3012	NA	hypothetical protein	Gp82	CORE	67	1992IndM4_0385	2001Dha0_0410	2001DhaA_0410	2003DhaA_0415	2004DhaA_0395	2005DhaA_0400	2006DhaA_0400	2006DhaB_0400	2006DhaC_0400	2006DhaD_0400	2006DhaE_0395	2011DhaA_0405	2011DhaB_0385	2012IndA_0380	2015DhaA_0385	2016DhaA_0390	2017DRC106_0410	2017DRC32_0410	2017DRC48_0410	2017DRC55_0410	2017DRC72_0405	2017DRC74_0405	2017DRC82_0415	2017DRC87_0405	2017DhaA_0380	2017DhaAA_0385	2017DhaAB_0385	2017DhaAC_0385	2017DhaAD_0385	2017DhaAE_0385	2017DhaB_0385	2017DhaC_0385	2017DhaD_0385	2017DhaE_0385	2017DhaF_0385	2017DhaN_0385	2017DhaO_0385	2017DhaP_0385	2017DhaR_0385	2017DhaS_0385	2017DhaV_0385	2017DhaW_0390	2017DhaX_0385	2017DhaY_0385
3013	NA	hypothetical protein	Gp83	CORE	67	1992IndM4_0390	2001Dha0_0415	2001DhaA_0415	2003DhaA_0420	2004DhaA_0400	2005DhaA_0405	2006DhaA_0405	2006DhaB_0405	2006DhaC_0405	2006DhaD_0405	2006DhaE_0400	2011DhaA_0410	2011DhaB_0390	2012IndA_0385	2015DhaA_0390	2016DhaA_0395	2017DRC106_0415	2017DRC32_0415	2017DRC48_0415	2017DRC55_0415	2017DRC72_0410	2017DRC74_0410	2017DRC82_0420	2017DRC87_0410	2017DhaA_0385	2017DhaAA_0390	2017DhaAB_0390	2017DhaAC_0390	2017DhaAD_0390	2017DhaAE_0390	2017DhaB_0390	2017DhaC_0390	2017DhaD_0390	2017DhaE_0390	2017DhaF_0390	2017DhaN_0390	2017DhaO_0390	2017DhaP_0390	2017DhaR_0390	2017DhaS_0390	2017DhaV_0390	2017DhaW_0395	2017DhaX_0390	2017DhaY_0390
3014	NA	putative tail sheath protein	Gp84	CORE	67	1992IndM4_0395	2001Dha0_0420	2001DhaA_0420	2003DhaA_0425	2004DhaA_0405	2005DhaA_0410	2006DhaA_0410	2006DhaB_0410	2006DhaC_0410	2006DhaD_0410	2006DhaE_0405	2011DhaA_0415	2011DhaB_0395	2012IndA_0390	2015DhaA_0395	2016DhaA_0400	2017DRC106_0420	2017DRC32_0420	2017DRC48_0420	2017DRC55_0420	2017DRC72_0415	2017DRC74_0415	2017DRC82_0425	2017DRC87_0415	2017DhaA_0390	2017DhaAA_0395	2017DhaAB_0395	2017DhaAC_0395	2017DhaAD_0395	2017DhaAE_0395	2017DhaB_0395	2017DhaC_0395	2017DhaD_0395	2017DhaE_0395	2017DhaF_0395	2017DhaN_0395	2017DhaO_0395	2017DhaP_0395	2017DhaR_0395	2017DhaS_0395	2017DhaV_0395	2017DhaW_0400	2017DhaX_0395	2017DhaY_0395
3015	NA	hypothetical protein	Gp85	CORE	67	1992IndM4_0400	2001Dha0_0425	2001DhaA_0425	2003DhaA_0430	2004DhaA_0410	2005DhaA_0415	2006DhaA_0415	2006DhaB_0415	2006DhaC_0415	2006DhaD_0415	2006DhaE_0410	2011DhaA_0420	2011DhaB_0400	2012IndA_0395	2015DhaA_0400	2016DhaA_0405	2017DRC106_0425	2017DRC32_0425	2017DRC48_0425	2017DRC55_0425	2017DRC72_0420	2017DRC74_0420	2017DRC82_0430	2017DRC87_0420	2017DhaA_0395	2017DhaAA_0400	2017DhaAB_0400	2017DhaAC_0400	2017DhaAD_0400	2017DhaAE_0400	2017DhaB_0400	2017DhaC_0400	2017DhaD_0400	2017DhaE_0400	2017DhaF_0400	2017DhaN_0400	2017DhaO_0400	2017DhaP_0400	2017DhaR_0400	2017DhaS_0400	2017DhaV_0400	2017DhaW_0405	2017DhaX_0400	2017DhaY_0400
3016	NA	putative head tail connector	Gp86	CORE	67	1992IndM4_0405	2001Dha0_0430	2001DhaA_0430	2003DhaA_0435	2004DhaA_0415	2005DhaA_0420	2006DhaA_0420	2006DhaB_0420	2006DhaC_0420	2006DhaD_0420	2006DhaE_0415	2011DhaA_0425	2011DhaB_0405	2012IndA_0400	2015DhaA_0405	2016DhaA_0410	2017DRC106_0430	2017DRC32_0430	2017DRC48_0430	2017DRC55_0430	2017DRC72_0425	2017DRC74_0425	2017DRC82_0435	2017DRC87_0425	2017DhaA_0400	2017DhaAA_0405	2017DhaAB_0405	2017DhaAC_0405	2017DhaAD_0405	2017DhaAE_0405	2017DhaB_0405	2017DhaC_0405	2017DhaD_0405	2017DhaE_0405	2017DhaF_0405	2017DhaN_0405	2017DhaO_0405	2017DhaP_0405	2017DhaR_0405	2017DhaS_0405	2017DhaV_0405	2017DhaW_0410	2017DhaX_0405	2017DhaY_0405
3017	NA	putative head tail connector	Gp87	CORE	67	1992IndM4_0410	2001Dha0_0435	2001DhaA_0435	2003DhaA_0440	2004DhaA_0420	2005DhaA_0425	2006DhaA_0425	2006DhaB_0425	2006DhaC_0425	2006DhaD_0425	2006DhaE_0420	2011DhaA_0430	2011DhaB_0410	2012IndA_0405	2015DhaA_0410	2016DhaA_0415	2017DRC106_0435	2017DRC32_0435	2017DRC48_0435	2017DRC55_0435	2017DRC72_0430	2017DRC74_0430	2017DRC82_0440	2017DRC87_0430	2017DhaA_0405	2017DhaAA_0410	2017DhaAB_0410	2017DhaAC_0410	2017DhaAD_0410	2017DhaAE_0410	2017DhaB_0410	2017DhaC_0410	2017DhaD_0410	2017DhaE_0410	2017DhaF_0410	2017DhaN_0410	2017DhaO_0410	2017DhaP_0410	2017DhaR_0410	2017DhaS_0410	2017DhaV_0410	2017DhaW_0415	2017DhaX_0410	2017DhaY_0410
3021	NA	hypothetical protein	Gp91	CORE	67	1992IndM4_0430	2001Dha0_0455	2001DhaA_0455	2003DhaA_0485	2004DhaA_0465	2005DhaA_0470	2006DhaA_0445	2006DhaB_0445	2006DhaC_0445	2006DhaD_0445	2006DhaE_0465	2011DhaA_0475	2011DhaB_0455	2012IndA_0425	2015DhaA_0455	2016DhaA_0460	2017DRC106_0455	2017DRC32_0455	2017DRC48_0455	2017DRC55_0455	2017DRC72_0450	2017DRC74_0450	2017DRC82_0460	2017DRC87_0450	2017DhaA_0450	2017DhaAA_0455	2017DhaAB_0455	2017DhaAC_0455	2017DhaAD_0455	2017DhaAE_0455	2017DhaB_0455	2017DhaC_0455	2017DhaD_0455	2017DhaE_0455	2017DhaF_0455	2017DhaN_0455	2017DhaO_0455	2017DhaP_0455	2017DhaR_0455	2017DhaS_0455	2017DhaV_0455	2017DhaW_0460	2017DhaX_0455	2017DhaY_0455
3022	NA	hypothetical protein	Gp92	CORE	67	1992IndM4_0435	2001Dha0_0460	2001DhaA_0460	2003DhaA_0490	2004DhaA_0470	2005DhaA_0475	2006DhaA_0450	2006DhaB_0450	2006DhaC_0450	2006DhaD_0450	2006DhaE_0470	2011DhaA_0480	2011DhaB_0460	2012IndA_0430	2015DhaA_0460	2016DhaA_0465	2017DRC106_0460	2017DRC32_0460	2017DRC48_0460	2017DRC55_0460	2017DRC72_0455	2017DRC74_0455	2017DRC82_0465	2017DRC87_0455	2017DhaA_0455	2017DhaAA_0460	2017DhaAB_0460	2017DhaAC_0460	2017DhaAD_0460	2017DhaAE_0460	2017DhaB_0460	2017DhaC_0460	2017DhaD_0460	2017DhaE_0460	2017DhaF_0460	2017DhaN_0460	2017DhaO_0460	2017DhaP_0460	2017DhaR_0460	2017DhaS_0460	2017DhaV_0460	2017DhaW_0465	2017DhaX_0460	2017DhaY_0460
3023	NA	putative distal tail protein	Gp93	CORE	67	1992IndM4_0440	2001Dha0_0465	2001DhaA_0465	2003DhaA_0495	2004DhaA_0475	2005DhaA_0480	2006DhaA_0455	2006DhaB_0455	2006DhaC_0455	2006DhaD_0455	2006DhaE_0475	2011DhaA_0485	2011DhaB_0465	2012IndA_0435	2015DhaA_0465	2016DhaA_0470	2017DRC106_0465	2017DRC32_0465	2017DRC48_0465	2017DRC55_0465	2017DRC72_0460	2017DRC74_0460	2017DRC82_0470	2017DRC87_0460	2017DhaA_0460	2017DhaAA_0465	2017DhaAB_0465	2017DhaAC_0465	2017DhaAD_0465	2017DhaAE_0465	2017DhaB_0465	2017DhaC_0465	2017DhaD_0465	2017DhaE_0465	2017DhaF_0465	2017DhaN_0465	2017DhaO_0465	2017DhaP_0465	2017DhaR_0465	2017DhaS_0465	2017DhaV_0465	2017DhaW_0470	2017DhaX_0465	2017DhaY_0465
3024	NA	hypothetical protein	Gp94	CORE	67	1992IndM4_0445	2001Dha0_0470	2001DhaA_0470	2003DhaA_0500	2004DhaA_0480	2005DhaA_0485	2006DhaA_0460	2006DhaB_0460	2006DhaC_0460	2006DhaD_0460	2006DhaE_0480	2011DhaA_0490	2011DhaB_0470	2012IndA_0440	2015DhaA_0470	2016DhaA_0475	2017DRC106_0470	2017DRC32_0470	2017DRC48_0470	2017DRC55_0470	2017DRC72_0465	2017DRC74_0465	2017DRC82_0475	2017DRC87_0465	2017DhaA_0465	2017DhaAA_0470	2017DhaAB_0470	2017DhaAC_0470	2017DhaAD_0470	2017DhaAE_0470	2017DhaB_0470	2017DhaC_0470	2017DhaD_0470	2017DhaE_0470	2017DhaF_0470	2017DhaN_0470	2017DhaO_0470	2017DhaP_0470	2017DhaR_0470	2017DhaS_0470	2017DhaV_0470	2017DhaW_0475	2017DhaX_0470	2017DhaY_0470
3027	NA	hypothetical protein	Gp97	CORE	67	1992IndM4_0460	2001Dha0_0485	2001DhaA_0485	2003DhaA_0515	2004DhaA_0495	2005DhaA_0500	2006DhaA_0475	2006DhaB_0475	2006DhaC_0475	2006DhaD_0475	2006DhaE_0495	2011DhaA_0505	2011DhaB_0485	2012IndA_0455	2015DhaA_0485	2016DhaA_0490	2017DRC106_0490	2017DRC32_0490	2017DRC48_0490	2017DRC55_0490	2017DRC72_0485	2017DRC74_0485	2017DRC82_0495	2017DRC87_0485	2017DhaA_0480	2017DhaAA_0485	2017DhaAB_0485	2017DhaAC_0485	2017DhaAD_0485	2017DhaAE_0485	2017DhaB_0485	2017DhaC_0485	2017DhaD_0485	2017DhaE_0485	2017DhaF_0485	2017DhaN_0485	2017DhaO_0485	2017DhaP_0485	2017DhaR_0485	2017DhaS_0485	2017DhaV_0485	2017DhaW_0490	2017DhaX_0485	2017DhaY_0485
3032	NA	hypothetical protein	Gp103	CORE	67	1992IndM4_0490	2001Dha0_0515	2001DhaA_0515	2003DhaA_0540	2004DhaA_0520	2005DhaA_0530	2006DhaA_0505	2006DhaB_0505	2006DhaC_0505	2006DhaD_0505	2006DhaE_0525	2011DhaA_0525	2011DhaB_0505	2012IndA_0480	2015DhaA_0505	2016DhaA_0510	2017DRC106_0520	2017DRC32_0520	2017DRC48_0520	2017DRC55_0520	2017DRC72_0515	2017DRC74_0515	2017DRC82_0525	2017DRC87_0515	2017DhaA_0500	2017DhaAA_0505	2017DhaAB_0510	2017DhaAC_0505	2017DhaAD_0505	2017DhaAE_0505	2017DhaB_0505	2017DhaC_0500	2017DhaD_0505	2017DhaE_0505	2017DhaF_0505	2017DhaN_0505	2017DhaO_0505	2017DhaP_0505	2017DhaR_0505	2017DhaS_0505	2017DhaV_0505	2017DhaW_0510	2017DhaX_0505	2017DhaY_0505
3036	NA	hypothetical protein	Gp107	CORE	67	1992IndM4_0510	2001Dha0_0535	2001DhaA_0535	2003DhaA_0560	2004DhaA_0540	2005DhaA_0550	2006DhaA_0525	2006DhaB_0525	2006DhaC_0525	2006DhaD_0525	2006DhaE_0545	2011DhaA_0545	2011DhaB_0525	2012IndA_0500	2015DhaA_0525	2016DhaA_0530	2017DRC106_0540	2017DRC32_0540	2017DRC48_0540	2017DRC55_0540	2017DRC72_0535	2017DRC74_0535	2017DRC82_0545	2017DRC87_0535	2017DhaA_0520	2017DhaAA_0535	2017DhaAB_0530	2017DhaAC_0525	2017DhaAD_0525	2017DhaAE_0525	2017DhaB_0525	2017DhaC_0520	2017DhaD_0525	2017DhaE_0525	2017DhaF_0525	2017DhaN_0525	2017DhaO_0525	2017DhaP_0525	2017DhaR_0525	2017DhaS_0525	2017DhaV_0525	2017DhaW_0530	2017DhaX_0525	2017DhaY_0525
3037	NA	hypothetical protein	Gp108	CORE	67	1992IndM4_0515	2001Dha0_0540	2001DhaA_0540	2003DhaA_0565	2004DhaA_0545	2005DhaA_0555	2006DhaA_0530	2006DhaB_0530	2006DhaC_0530	2006DhaD_0530	2006DhaE_0550	2011DhaA_0550	2011DhaB_0530	2012IndA_0505	2015DhaA_0530	2016DhaA_0535	2017DRC106_0545	2017DRC32_0545	2017DRC48_0545	2017DRC55_0545	2017DRC72_0540	2017DRC74_0540	2017DRC82_0550	2017DRC87_0540	2017DhaA_0525	2017DhaAA_0540	2017DhaAB_0535	2017DhaAC_0530	2017DhaAD_0530	2017DhaAE_0530	2017DhaB_0530	2017DhaC_0525	2017DhaD_0530	2017DhaE_0530	2017DhaF_0530	2017DhaN_0530	2017DhaO_0530	2017DhaP_0530	2017DhaR_0530	2017DhaS_0530	2017DhaV_0530	2017DhaW_0535	2017DhaX_0530	2017DhaY_0530
3038	NA	hypothetical protein	Gp109	CORE	67	1992IndM4_0520	2001Dha0_0545	2001DhaA_0545	2003DhaA_0570	2004DhaA_0550	2005DhaA_0560	2006DhaA_0535	2006DhaB_0535	2006DhaC_0535	2006DhaD_0535	2006DhaE_0555	2011DhaA_0555	2011DhaB_0535	2012IndA_0510	2015DhaA_0535	2016DhaA_0540	2017DRC106_0550	2017DRC32_0550	2017DRC48_0550	2017DRC55_0550	2017DRC72_0545	2017DRC74_0545	2017DRC82_0555	2017DRC87_0545	2017DhaA_0530	2017DhaAA_0545	2017DhaAB_0540	2017DhaAC_0535	2017DhaAD_0535	2017DhaAE_0535	2017DhaB_0535	2017DhaC_0530	2017DhaD_0535	2017DhaE_0535	2017DhaF_0535	2017DhaN_0535	2017DhaO_0535	2017DhaP_0535	2017DhaR_0535	2017DhaS_0535	2017DhaV_0535	2017DhaW_0540	2017DhaX_0535	2017DhaY_0535
3039	NA	hypothetical protein	Gp110	CORE	67	1992IndM4_0525	2001Dha0_0550	2001DhaA_0550	2003DhaA_0575	2004DhaA_0555	2005DhaA_0565	2006DhaA_0540	2006DhaB_0540	2006DhaC_0540	2006DhaD_0540	2006DhaE_0560	2011DhaA_0560	2011DhaB_0540	2012IndA_0515	2015DhaA_0540	2016DhaA_0545	2017DRC106_0555	2017DRC32_0555	2017DRC48_0555	2017DRC55_0555	2017DRC72_0550	2017DRC74_0550	2017DRC82_0560	2017DRC87_0550	2017DhaA_0535	2017DhaAA_0550	2017DhaAB_0545	2017DhaAC_0540	2017DhaAD_0540	2017DhaAE_0540	2017DhaB_0540	2017DhaC_0535	2017DhaD_0540	2017DhaE_0540	2017DhaF_0540	2017DhaN_0540	2017DhaO_0540	2017DhaP_0540	2017DhaR_0540	2017DhaS_0540	2017DhaV_0540	2017DhaW_0545	2017DhaX_0540	2017DhaY_0540
3040	NA	hypothetical protein	Gp111	CORE	67	1992IndM4_0530	2001Dha0_0555	2001DhaA_0555	2003DhaA_0580	2004DhaA_0560	2005DhaA_0570	2006DhaA_0545	2006DhaB_0545	2006DhaC_0545	2006DhaD_0545	2006DhaE_0565	2011DhaA_0565	2011DhaB_0545	2012IndA_0520	2015DhaA_0545	2016DhaA_0550	2017DRC106_0560	2017DRC32_0560	2017DRC48_0560	2017DRC55_0560	2017DRC72_0555	2017DRC74_0555	2017DRC82_0565	2017DRC87_0555	2017DhaA_0540	2017DhaAA_0555	2017DhaAB_0550	2017DhaAC_0545	2017DhaAD_0545	2017DhaAE_0545	2017DhaB_0545	2017DhaC_0540	2017DhaD_0545	2017DhaE_0545	2017DhaF_0545	2017DhaN_0545	2017DhaO_0545	2017DhaP_0545	2017DhaR_0545	2017DhaS_0545	2017DhaV_0545	2017DhaW_0550	2017DhaX_0545	2017DhaY_0545
3041	NA	putative DNA-binding protein Roi	Gp112	CORE	67	1992IndM4_0535	2001Dha0_0560	2001DhaA_0560	2003DhaA_0585	2004DhaA_0565	2005DhaA_0575	2006DhaA_0550	2006DhaB_0550	2006DhaC_0550	2006DhaD_0550	2006DhaE_0570	2011DhaA_0570	2011DhaB_0550	2012IndA_0525	2015DhaA_0550	2016DhaA_0555	2017DRC106_0565	2017DRC32_0565	2017DRC48_0565	2017DRC55_0565	2017DRC72_0560	2017DRC74_0560	2017DRC82_0570	2017DRC87_0560	2017DhaA_0545	2017DhaAA_0560	2017DhaAB_0555	2017DhaAC_0550	2017DhaAD_0550	2017DhaAE_0550	2017DhaB_0550	2017DhaC_0545	2017DhaD_0550	2017DhaE_0550	2017DhaF_0550	2017DhaN_0550	2017DhaO_0550	2017DhaP_0550	2017DhaR_0550	2017DhaS_0550	2017DhaV_0550	2017DhaW_0555	2017DhaX_0550	2017DhaY_0550
3043	nrdG	Anaerobic ribonucleotide reductase-activating protein	Gp114	CORE	67	1992IndM4_0545	2001Dha0_0570	2001DhaA_0575	2003DhaA_0595	2004DhaA_0575	2005DhaA_0585	2006DhaA_0560	2006DhaB_0560	2006DhaC_0560	2006DhaD_0560	2006DhaE_0585	2011DhaA_0580	2011DhaB_0560	2012IndA_0535	2015DhaA_0560	2016DhaA_0565	2017DRC106_0575	2017DRC32_0575	2017DRC48_0575	2017DRC55_0575	2017DRC72_0570	2017DRC74_0570	2017DRC82_0580	2017DRC87_0570	2017DhaA_0555	2017DhaAA_0570	2017DhaAB_0565	2017DhaAC_0560	2017DhaAD_0560	2017DhaAE_0560	2017DhaB_0560	2017DhaC_0555	2017DhaD_0560	2017DhaE_0560	2017DhaF_0560	2017DhaN_0560	2017DhaO_0560	2017DhaP_0560	2017DhaR_0560	2017DhaS_0560	2017DhaV_0560	2017DhaW_0565	2017DhaX_0560	2017DhaY_0560
3046	NA	hypothetical protein	Gp119	CORE	67	1992IndM4_0575	2001Dha0_0600	2001DhaA_0590	2003DhaA_0605	2004DhaA_0585	2005DhaA_0600	2006DhaA_0575	2006DhaB_0575	2006DhaC_0590	2006DhaD_0590	2006DhaE_0600	2011DhaA_0595	2011DhaB_0575	2012IndA_0550	2015DhaA_0575	2016DhaA_0580	2017DRC106_0605	2017DRC32_0605	2017DRC48_0605	2017DRC55_0605	2017DRC72_0600	2017DRC74_0600	2017DRC82_0610	2017DRC87_0600	2017DhaA_0570	2017DhaAA_0585	2017DhaAB_0580	2017DhaAC_0575	2017DhaAD_0575	2017DhaAE_0575	2017DhaB_0575	2017DhaC_0570	2017DhaD_0575	2017DhaE_0575	2017DhaF_0575	2017DhaN_0575	2017DhaO_0575	2017DhaP_0575	2017DhaR_0575	2017DhaS_0575	2017DhaV_0575	2017DhaW_0580	2017DhaX_0575	2017DhaY_0575
3047	NA	hypothetical protein	Gp120	CORE	67	1992IndM4_0580	2001Dha0_0605	2001DhaA_0595	2003DhaA_0610	2004DhaA_0590	2005DhaA_0605	2006DhaA_0580	2006DhaB_0580	2006DhaC_0595	2006DhaD_0595	2006DhaE_0605	2011DhaA_0600	2011DhaB_0580	2012IndA_0555	2015DhaA_0580	2016DhaA_0585	2017DRC106_0610	2017DRC32_0610	2017DRC48_0610	2017DRC55_0610	2017DRC72_0605	2017DRC74_0605	2017DRC82_0615	2017DRC87_0605	2017DhaA_0575	2017DhaAA_0590	2017DhaAB_0585	2017DhaAC_0580	2017DhaAD_0580	2017DhaAE_0580	2017DhaB_0580	2017DhaC_0575	2017DhaD_0580	2017DhaE_0580	2017DhaF_0580	2017DhaN_0580	2017DhaO_0580	2017DhaP_0580	2017DhaR_0580	2017DhaS_0580	2017DhaV_0580	2017DhaW_0585	2017DhaX_0580	2017DhaY_0580
3049	NA	Coat protein	Gp122	CORE	67	1992IndM4_0590	2001Dha0_0615	2001DhaA_0605	2003DhaA_0620	2004DhaA_0600	2005DhaA_0615	2006DhaA_0590	2006DhaB_0590	2006DhaC_0605	2006DhaD_0605	2006DhaE_0615	2011DhaA_0610	2011DhaB_0590	2012IndA_0565	2015DhaA_0590	2016DhaA_0595	2017DRC106_0620	2017DRC32_0620	2017DRC48_0620	2017DRC55_0620	2017DRC72_0615	2017DRC74_0615	2017DRC82_0625	2017DRC87_0615	2017DhaA_0585	2017DhaAA_0605	2017DhaAB_0595	2017DhaAC_0590	2017DhaAD_0590	2017DhaAE_0590	2017DhaB_0590	2017DhaC_0585	2017DhaD_0590	2017DhaE_0590	2017DhaF_0590	2017DhaN_0590	2017DhaO_0590	2017DhaP_0590	2017DhaR_0590	2017DhaS_0590	2017DhaV_0590	2017DhaW_0595	2017DhaX_0590	2017DhaY_0590
3050	NA	Decoration protein	Gp123	CORE	67	1992IndM4_0595	2001Dha0_0620	2001DhaA_0610	2003DhaA_0625	2004DhaA_0605	2005DhaA_0620	2006DhaA_0595	2006DhaB_0595	2006DhaC_0610	2006DhaD_0610	2006DhaE_0620	2011DhaA_0615	2011DhaB_0595	2012IndA_0570	2015DhaA_0595	2016DhaA_0600	2017DRC106_0625	2017DRC32_0625	2017DRC48_0625	2017DRC55_0625	2017DRC72_0620	2017DRC74_0620	2017DRC82_0630	2017DRC87_0620	2017DhaA_0590	2017DhaAA_0610	2017DhaAB_0600	2017DhaAC_0595	2017DhaAD_0595	2017DhaAE_0595	2017DhaB_0595	2017DhaC_0590	2017DhaD_0595	2017DhaE_0595	2017DhaF_0595	2017DhaN_0595	2017DhaO_0595	2017DhaP_0595	2017DhaR_0595	2017DhaS_0595	2017DhaV_0595	2017DhaW_0600	2017DhaX_0595	2017DhaY_0595
3051	NA	Scaffold protein	Gp124	CORE	67	1992IndM4_0600	2001Dha0_0625	2001DhaA_0615	2003DhaA_0630	2004DhaA_0610	2005DhaA_0625	2006DhaA_0600	2006DhaB_0600	2006DhaC_0615	2006DhaD_0615	2006DhaE_0625	2011DhaA_0620	2011DhaB_0600	2012IndA_0575	2015DhaA_0600	2016DhaA_0605	2017DRC106_0630	2017DRC32_0630	2017DRC48_0630	2017DRC55_0630	2017DRC72_0625	2017DRC74_0625	2017DRC82_0635	2017DRC87_0625	2017DhaA_0595	2017DhaAA_0615	2017DhaAB_0605	2017DhaAC_0600	2017DhaAD_0600	2017DhaAE_0600	2017DhaB_0600	2017DhaC_0595	2017DhaD_0600	2017DhaE_0600	2017DhaF_0600	2017DhaN_0600	2017DhaO_0600	2017DhaP_0600	2017DhaR_0600	2017DhaS_0600	2017DhaV_0600	2017DhaW_0605	2017DhaX_0600	2017DhaY_0600
3052	NA	Capsid protease	Gp125	CORE	67	1992IndM4_0605	2001Dha0_0630	2001DhaA_0620	2003DhaA_0635	2004DhaA_0615	2005DhaA_0630	2006DhaA_0605	2006DhaB_0605	2006DhaC_0620	2006DhaD_0620	2006DhaE_0630	2011DhaA_0625	2011DhaB_0605	2012IndA_0580	2015DhaA_0605	2016DhaA_0610	2017DRC106_0635	2017DRC32_0635	2017DRC48_0635	2017DRC55_0635	2017DRC72_0630	2017DRC74_0630	2017DRC82_0640	2017DRC87_0630	2017DhaA_0600	2017DhaAA_0620	2017DhaAB_0610	2017DhaAC_0605	2017DhaAD_0605	2017DhaAE_0605	2017DhaB_0605	2017DhaC_0600	2017DhaD_0605	2017DhaE_0605	2017DhaF_0605	2017DhaN_0605	2017DhaO_0605	2017DhaP_0605	2017DhaR_0605	2017DhaS_0605	2017DhaV_0605	2017DhaW_0610	2017DhaX_0605	2017DhaY_0605
3053	NA	hypothetical protein	Gp126	CORE	67	1992IndM4_0610	2001Dha0_0635	2001DhaA_0625	2003DhaA_0640	2004DhaA_0620	2005DhaA_0635	2006DhaA_0610	2006DhaB_0610	2006DhaC_0625	2006DhaD_0625	2006DhaE_0635	2011DhaA_0630	2011DhaB_0610	2012IndA_0585	2015DhaA_0610	2016DhaA_0615	2017DRC106_0640	2017DRC32_0640	2017DRC48_0640	2017DRC55_0640	2017DRC72_0635	2017DRC74_0635	2017DRC82_0645	2017DRC87_0635	2017DhaA_0605	2017DhaAA_0625	2017DhaAB_0615	2017DhaAC_0610	2017DhaAD_0610	2017DhaAE_0610	2017DhaB_0610	2017DhaC_0605	2017DhaD_0610	2017DhaE_0610	2017DhaF_0610	2017DhaN_0610	2017DhaO_0610	2017DhaP_0610	2017DhaR_0610	2017DhaS_0610	2017DhaV_0610	2017DhaW_0615	2017DhaX_0610	2017DhaY_0610
3054	NA	Portal protein	Gp127	CORE	67	1992IndM4_0615	2001Dha0_0640	2001DhaA_0630	2003DhaA_0645	2004DhaA_0625	2005DhaA_0640	2006DhaA_0615	2006DhaB_0615	2006DhaC_0630	2006DhaD_0630	2006DhaE_0640	2011DhaA_0635	2011DhaB_0615	2012IndA_0590	2015DhaA_0615	2016DhaA_0620	2017DRC106_0645	2017DRC32_0645	2017DRC48_0645	2017DRC55_0645	2017DRC72_0640	2017DRC74_0640	2017DRC82_0650	2017DRC87_0640	2017DhaA_0610	2017DhaAA_0630	2017DhaAB_0620	2017DhaAC_0615	2017DhaAD_0615	2017DhaAE_0615	2017DhaB_0615	2017DhaC_0610	2017DhaD_0615	2017DhaE_0615	2017DhaF_0615	2017DhaN_0615	2017DhaO_0615	2017DhaP_0615	2017DhaR_0615	2017DhaS_0615	2017DhaV_0615	2017DhaW_0620	2017DhaX_0615	2017DhaY_0615
3056	terL	Large terminase subunit	Gp129	CORE	67	1992IndM4_0625	2001Dha0_0650	2001DhaA_0640	2003DhaA_0655	2004DhaA_0635	2005DhaA_0650	2006DhaA_0625	2006DhaB_0625	2006DhaC_0640	2006DhaD_0640	2006DhaE_0650	2011DhaA_0645	2011DhaB_0625	2012IndA_0600	2015DhaA_0625	2016DhaA_0630	2017DRC106_0655	2017DRC32_0655	2017DRC48_0655	2017DRC55_0655	2017DRC72_0650	2017DRC74_0650	2017DRC82_0660	2017DRC87_0650	2017DhaA_0620	2017DhaAA_0640	2017DhaAB_0630	2017DhaAC_0625	2017DhaAD_0630	2017DhaAE_0625	2017DhaB_0625	2017DhaC_0620	2017DhaD_0625	2017DhaE_0625	2017DhaF_0625	2017DhaN_0625	2017DhaO_0625	2017DhaP_0625	2017DhaR_0625	2017DhaS_0625	2017DhaV_0625	2017DhaW_0630	2017DhaX_0625	2017DhaY_0625
3057	tcgB	putative homing endonuclease	Gp130	CORE	67	1992IndM4_0630	2001Dha0_0655	2001DhaA_0645	2003DhaA_0660	2004DhaA_0640	2005DhaA_0655	2006DhaA_0630	2006DhaB_0630	2006DhaC_0645	2006DhaD_0645	2006DhaE_0655	2011DhaA_0650	2011DhaB_0630	2012IndA_0605	2015DhaA_0630	2016DhaA_0635	2017DRC106_0660	2017DRC32_0660	2017DRC48_0660	2017DRC55_0660	2017DRC72_0655	2017DRC74_0655	2017DRC82_0665	2017DRC87_0655	2017DhaA_0625	2017DhaAA_0645	2017DhaAB_0635	2017DhaAC_0630	2017DhaAD_0635	2017DhaAE_0630	2017DhaB_0630	2017DhaC_0625	2017DhaD_0630	2017DhaE_0630	2017DhaF_0630	2017DhaN_0630	2017DhaO_0630	2017DhaP_0630	2017DhaR_0630	2017DhaS_0630	2017DhaV_0630	2017DhaW_0635	2017DhaX_0630	2017DhaY_0630
3058	NA	hypothetical protein	Gp131	CORE	67	1992IndM4_0635	2001Dha0_0660	2001DhaA_0650	2003DhaA_0665	2004DhaA_0645	2005DhaA_0660	2006DhaA_0635	2006DhaB_0635	2006DhaC_0650	2006DhaD_0650	2006DhaE_0660	2011DhaA_0655	2011DhaB_0635	2012IndA_0610	2015DhaA_0635	2016DhaA_0640	2017DRC106_0665	2017DRC32_0665	2017DRC48_0665	2017DRC55_0665	2017DRC72_0660	2017DRC74_0660	2017DRC82_0670	2017DRC87_0660	2017DhaA_0630	2017DhaAA_0650	2017DhaAB_0640	2017DhaAC_0635	2017DhaAD_0640	2017DhaAE_0635	2017DhaB_0635	2017DhaC_0630	2017DhaD_0635	2017DhaE_0635	2017DhaF_0635	2017DhaN_0635	2017DhaO_0635	2017DhaP_0635	2017DhaR_0635	2017DhaS_0635	2017DhaV_0635	2017DhaW_0640	2017DhaX_0635	2017DhaY_0635
3059	NA	hypothetical protein	Gp132	CORE	67	1992IndM4_0640	2001Dha0_0665	2001DhaA_0655	2003DhaA_0670	2004DhaA_0650	2005DhaA_0665	2006DhaA_0640	2006DhaB_0640	2006DhaC_0655	2006DhaD_0655	2006DhaE_0665	2011DhaA_0660	2011DhaB_0640	2012IndA_0615	2015DhaA_0640	2016DhaA_0645	2017DRC106_0670	2017DRC32_0670	2017DRC48_0670	2017DRC55_0670	2017DRC72_0665	2017DRC74_0665	2017DRC82_0675	2017DRC87_0665	2017DhaA_0635	2017DhaAA_0655	2017DhaAB_0645	2017DhaAC_0640	2017DhaAD_0645	2017DhaAE_0640	2017DhaB_0640	2017DhaC_0635	2017DhaD_0640	2017DhaE_0640	2017DhaF_0640	2017DhaN_0640	2017DhaO_0640	2017DhaP_0640	2017DhaR_0640	2017DhaS_0640	2017DhaV_0640	2017DhaW_0645	2017DhaX_0640	2017DhaY_0640
3060	NA	hypothetical protein	Gp133	CORE	67	1992IndM4_0645	2001Dha0_0670	2001DhaA_0660	2003DhaA_0675	2004DhaA_0655	2005DhaA_0670	2006DhaA_0645	2006DhaB_0645	2006DhaC_0660	2006DhaD_0660	2006DhaE_0670	2011DhaA_0665	2011DhaB_0645	2012IndA_0620	2015DhaA_0645	2016DhaA_0650	2017DRC106_0675	2017DRC32_0675	2017DRC48_0675	2017DRC55_0675	2017DRC72_0670	2017DRC74_0670	2017DRC82_0680	2017DRC87_0670	2017DhaA_0640	2017DhaAA_0660	2017DhaAB_0650	2017DhaAC_0645	2017DhaAD_0650	2017DhaAE_0645	2017DhaB_0645	2017DhaC_0640	2017DhaD_0645	2017DhaE_0645	2017DhaF_0645	2017DhaN_0645	2017DhaO_0645	2017DhaP_0645	2017DhaR_0645	2017DhaS_0645	2017DhaV_0645	2017DhaW_0650	2017DhaX_0645	2017DhaY_0645
3061	NA	hypothetical protein	Gp134	CORE	67	1992IndM4_0650	2001Dha0_0675	2001DhaA_0665	2003DhaA_0680	2004DhaA_0660	2005DhaA_0675	2006DhaA_0650	2006DhaB_0650	2006DhaC_0665	2006DhaD_0665	2006DhaE_0675	2011DhaA_0670	2011DhaB_0650	2012IndA_0625	2015DhaA_0650	2016DhaA_0655	2017DRC106_0680	2017DRC32_0680	2017DRC48_0680	2017DRC55_0680	2017DRC72_0675	2017DRC74_0675	2017DRC82_0685	2017DRC87_0675	2017DhaA_0645	2017DhaAA_0665	2017DhaAB_0655	2017DhaAC_0650	2017DhaAD_0655	2017DhaAE_0650	2017DhaB_0650	2017DhaC_0645	2017DhaD_0650	2017DhaE_0650	2017DhaF_0650	2017DhaN_0650	2017DhaO_0650	2017DhaP_0650	2017DhaR_0650	2017DhaS_0650	2017DhaV_0650	2017DhaW_0655	2017DhaX_0650	2017DhaY_0650
3062	NA	hypothetical protein	Gp135	CORE	67	1992IndM4_0655	2001Dha0_0680	2001DhaA_0670	2003DhaA_0685	2004DhaA_0665	2005DhaA_0680	2006DhaA_0655	2006DhaB_0655	2006DhaC_0670	2006DhaD_0670	2006DhaE_0680	2011DhaA_0675	2011DhaB_0655	2012IndA_0630	2015DhaA_0655	2016DhaA_0660	2017DRC106_0685	2017DRC32_0685	2017DRC48_0685	2017DRC55_0685	2017DRC72_0680	2017DRC74_0680	2017DRC82_0690	2017DRC87_0680	2017DhaA_0650	2017DhaAA_0670	2017DhaAB_0660	2017DhaAC_0655	2017DhaAD_0660	2017DhaAE_0655	2017DhaB_0655	2017DhaC_0650	2017DhaD_0655	2017DhaE_0655	2017DhaF_0655	2017DhaN_0655	2017DhaO_0655	2017DhaP_0655	2017DhaR_0655	2017DhaS_0655	2017DhaV_0655	2017DhaW_0660	2017DhaX_0655	2017DhaY_0655
3063	NA	hypothetical protein	Gp136	CORE	67	1992IndM4_0660	2001Dha0_0685	2001DhaA_0675	2003DhaA_0690	2004DhaA_0670	2005DhaA_0685	2006DhaA_0660	2006DhaB_0660	2006DhaC_0675	2006DhaD_0675	2006DhaE_0685	2011DhaA_0680	2011DhaB_0660	2012IndA_0635	2015DhaA_0660	2016DhaA_0665	2017DRC106_0690	2017DRC32_0690	2017DRC48_0690	2017DRC55_0690	2017DRC72_0685	2017DRC74_0685	2017DRC82_0695	2017DRC87_0685	2017DhaA_0655	2017DhaAA_0675	2017DhaAB_0665	2017DhaAC_0660	2017DhaAD_0665	2017DhaAE_0660	2017DhaB_0660	2017DhaC_0655	2017DhaD_0660	2017DhaE_0660	2017DhaF_0660	2017DhaN_0660	2017DhaO_0660	2017DhaP_0660	2017DhaR_0660	2017DhaS_0660	2017DhaV_0660	2017DhaW_0665	2017DhaX_0660	2017DhaY_0660
3064	teaA	Holin	Gp137	CORE	67	1992IndM4_0665	2001Dha0_0690	2001DhaA_0680	2003DhaA_0695	2004DhaA_0675	2005DhaA_0690	2006DhaA_0665	2006DhaB_0665	2006DhaC_0680	2006DhaD_0680	2006DhaE_0690	2011DhaA_0685	2011DhaB_0665	2012IndA_0640	2015DhaA_0665	2016DhaA_0670	2017DRC106_0695	2017DRC32_0695	2017DRC48_0695	2017DRC55_0695	2017DRC72_0690	2017DRC74_0690	2017DRC82_0700	2017DRC87_0690	2017DhaA_0660	2017DhaAA_0680	2017DhaAB_0670	2017DhaAC_0665	2017DhaAD_0670	2017DhaAE_0665	2017DhaB_0665	2017DhaC_0660	2017DhaD_0665	2017DhaE_0665	2017DhaF_0665	2017DhaN_0665	2017DhaO_0665	2017DhaP_0665	2017DhaR_0665	2017DhaS_0665	2017DhaV_0665	2017DhaW_0670	2017DhaX_0665	2017DhaY_0665
3065	arrA	AntiNAholin	Gp138	CORE	67	1992IndM4_0670	2001Dha0_0695	2001DhaA_0685	2003DhaA_0700	2004DhaA_0680	2005DhaA_0695	2006DhaA_0670	2006DhaB_0670	2006DhaC_0685	2006DhaD_0685	2006DhaE_0695	2011DhaA_0690	2011DhaB_0670	2012IndA_0645	2015DhaA_0670	2016DhaA_0675	2017DRC106_0700	2017DRC32_0700	2017DRC48_0700	2017DRC55_0700	2017DRC72_0695	2017DRC74_0695	2017DRC82_0705	2017DRC87_0695	2017DhaA_0665	2017DhaAA_0685	2017DhaAB_0675	2017DhaAC_0670	2017DhaAD_0675	2017DhaAE_0670	2017DhaB_0670	2017DhaC_0665	2017DhaD_0670	2017DhaE_0670	2017DhaF_0670	2017DhaN_0670	2017DhaO_0670	2017DhaP_0670	2017DhaR_0670	2017DhaS_0670	2017DhaV_0670	2017DhaW_0675	2017DhaX_0670	2017DhaY_0670
3066	NA	hypothetical protein	Gp139	CORE	67	1992IndM4_0675	2001Dha0_0700	2001DhaA_0690	2003DhaA_0705	2004DhaA_0685	2005DhaA_0700	2006DhaA_0675	2006DhaB_0675	2006DhaC_0690	2006DhaD_0690	2006DhaE_0700	2011DhaA_0695	2011DhaB_0675	2012IndA_0650	2015DhaA_0675	2016DhaA_0680	2017DRC106_0705	2017DRC32_0705	2017DRC48_0705	2017DRC55_0705	2017DRC72_0700	2017DRC74_0700	2017DRC82_0710	2017DRC87_0700	2017DhaA_0670	2017DhaAA_0690	2017DhaAB_0680	2017DhaAC_0675	2017DhaAD_0680	2017DhaAE_0675	2017DhaB_0675	2017DhaC_0670	2017DhaD_0675	2017DhaE_0675	2017DhaF_0675	2017DhaN_0675	2017DhaO_0675	2017DhaP_0675	2017DhaR_0675	2017DhaS_0675	2017DhaV_0675	2017DhaW_0680	2017DhaX_0675	2017DhaY_0675
3067	NA	hypothetical protein	Gp140	CORE	67	1992IndM4_0680	2001Dha0_0705	2001DhaA_0695	2003DhaA_0710	2004DhaA_0690	2005DhaA_0705	2006DhaA_0680	2006DhaB_0680	2006DhaC_0695	2006DhaD_0695	2006DhaE_0705	2011DhaA_0700	2011DhaB_0680	2012IndA_0655	2015DhaA_0680	2016DhaA_0685	2017DRC106_0710	2017DRC32_0710	2017DRC48_0710	2017DRC55_0710	2017DRC72_0705	2017DRC74_0705	2017DRC82_0715	2017DRC87_0705	2017DhaA_0675	2017DhaAA_0695	2017DhaAB_0685	2017DhaAC_0680	2017DhaAD_0685	2017DhaAE_0680	2017DhaB_0680	2017DhaC_0675	2017DhaD_0680	2017DhaE_0680	2017DhaF_0680	2017DhaN_0680	2017DhaO_0680	2017DhaP_0680	2017DhaR_0680	2017DhaS_0680	2017DhaV_0680	2017DhaW_0685	2017DhaX_0680	2017DhaY_0680
3068	NA	hypothetical protein	Gp141	CORE	67	1992IndM4_0685	2001Dha0_0710	2001DhaA_0700	2003DhaA_0715	2004DhaA_0695	2005DhaA_0710	2006DhaA_0685	2006DhaB_0685	2006DhaC_0700	2006DhaD_0700	2006DhaE_0710	2011DhaA_0705	2011DhaB_0685	2012IndA_0660	2015DhaA_0685	2016DhaA_0690	2017DRC106_0715	2017DRC32_0715	2017DRC48_0715	2017DRC55_0715	2017DRC72_0710	2017DRC74_0710	2017DRC82_0720	2017DRC87_0710	2017DhaA_0680	2017DhaAA_0700	2017DhaAB_0690	2017DhaAC_0685	2017DhaAD_0690	2017DhaAE_0685	2017DhaB_0685	2017DhaC_0680	2017DhaD_0685	2017DhaE_0685	2017DhaF_0685	2017DhaN_0685	2017DhaO_0685	2017DhaP_0685	2017DhaR_0685	2017DhaS_0685	2017DhaV_0685	2017DhaW_0690	2017DhaX_0685	2017DhaY_0685
3069	NA	hypothetical protein	Gp142	CORE	67	1992IndM4_0690	2001Dha0_0715	2001DhaA_0705	2003DhaA_0720	2004DhaA_0700	2005DhaA_0715	2006DhaA_0690	2006DhaB_0690	2006DhaC_0705	2006DhaD_0705	2006DhaE_0715	2011DhaA_0710	2011DhaB_0690	2012IndA_0665	2015DhaA_0690	2016DhaA_0695	2017DRC106_0720	2017DRC32_0720	2017DRC48_0720	2017DRC55_0720	2017DRC72_0715	2017DRC74_0715	2017DRC82_0725	2017DRC87_0715	2017DhaA_0685	2017DhaAA_0705	2017DhaAB_0695	2017DhaAC_0690	2017DhaAD_0695	2017DhaAE_0690	2017DhaB_0690	2017DhaC_0685	2017DhaD_0690	2017DhaE_0690	2017DhaF_0690	2017DhaN_0690	2017DhaO_0690	2017DhaP_0690	2017DhaR_0690	2017DhaS_0690	2017DhaV_0690	2017DhaW_0695	2017DhaX_0690	2017DhaY_0690
3070	NA	hypothetical protein	Gp143	CORE	67	1992IndM4_0695	2001Dha0_0720	2001DhaA_0710	2003DhaA_0725	2004DhaA_0705	2005DhaA_0720	2006DhaA_0695	2006DhaB_0695	2006DhaC_0710	2006DhaD_0710	2006DhaE_0720	2011DhaA_0715	2011DhaB_0695	2012IndA_0670	2015DhaA_0695	2016DhaA_0700	2017DRC106_0725	2017DRC32_0725	2017DRC48_0725	2017DRC55_0725	2017DRC72_0720	2017DRC74_0720	2017DRC82_0730	2017DRC87_0720	2017DhaA_0690	2017DhaAA_0710	2017DhaAB_0700	2017DhaAC_0695	2017DhaAD_0700	2017DhaAE_0695	2017DhaB_0695	2017DhaC_0690	2017DhaD_0695	2017DhaE_0695	2017DhaF_0695	2017DhaN_0695	2017DhaO_0695	2017DhaP_0695	2017DhaR_0695	2017DhaS_0695	2017DhaV_0695	2017DhaW_0700	2017DhaX_0695	2017DhaY_0695
3071	NA	hypothetical protein	Gp144	CORE	67	1992IndM4_0700	2001Dha0_0725	2001DhaA_0715	2003DhaA_0730	2004DhaA_0710	2005DhaA_0725	2006DhaA_0700	2006DhaB_0700	2006DhaC_0715	2006DhaD_0715	2006DhaE_0725	2011DhaA_0720	2011DhaB_0700	2012IndA_0675	2015DhaA_0700	2016DhaA_0705	2017DRC106_0730	2017DRC32_0730	2017DRC48_0730	2017DRC55_0730	2017DRC72_0725	2017DRC74_0725	2017DRC82_0735	2017DRC87_0725	2017DhaA_0695	2017DhaAA_0715	2017DhaAB_0705	2017DhaAC_0700	2017DhaAD_0705	2017DhaAE_0700	2017DhaB_0700	2017DhaC_0695	2017DhaD_0700	2017DhaE_0700	2017DhaF_0700	2017DhaN_0700	2017DhaO_0700	2017DhaP_0700	2017DhaR_0700	2017DhaS_0700	2017DhaV_0700	2017DhaW_0705	2017DhaX_0700	2017DhaY_0700
3072	NA	hypothetical protein	Gp145	CORE	67	1992IndM4_0705	2001Dha0_0730	2001DhaA_0720	2003DhaA_0735	2004DhaA_0715	2005DhaA_0730	2006DhaA_0705	2006DhaB_0705	2006DhaC_0720	2006DhaD_0720	2006DhaE_0730	2011DhaA_0725	2011DhaB_0705	2012IndA_0680	2015DhaA_0705	2016DhaA_0710	2017DRC106_0735	2017DRC32_0735	2017DRC48_0735	2017DRC55_0735	2017DRC72_0730	2017DRC74_0730	2017DRC82_0740	2017DRC87_0730	2017DhaA_0700	2017DhaAA_0720	2017DhaAB_0710	2017DhaAC_0705	2017DhaAD_0710	2017DhaAE_0705	2017DhaB_0705	2017DhaC_0700	2017DhaD_0705	2017DhaE_0705	2017DhaF_0705	2017DhaN_0705	2017DhaO_0705	2017DhaP_0705	2017DhaR_0705	2017DhaS_0705	2017DhaV_0705	2017DhaW_0710	2017DhaX_0705	2017DhaY_0705
3077	NA	hypothetical protein	Gp150	CORE	67	1992IndM4_0730	2001Dha0_0755	2001DhaA_0745	2003DhaA_0760	2004DhaA_0740	2005DhaA_0755	2006DhaA_0730	2006DhaB_0730	2006DhaC_0750	2006DhaD_0750	2006DhaE_0755	2011DhaA_0750	2011DhaB_0730	2012IndA_0705	2015DhaA_0730	2016DhaA_0735	2017DRC106_0760	2017DRC32_0760	2017DRC48_0760	2017DRC55_0760	2017DRC72_0755	2017DRC74_0755	2017DRC82_0765	2017DRC87_0755	2017DhaA_0725	2017DhaAA_0745	2017DhaAB_0735	2017DhaAC_0730	2017DhaAD_0735	2017DhaAE_0730	2017DhaB_0730	2017DhaC_0725	2017DhaD_0730	2017DhaE_0730	2017DhaF_0730	2017DhaN_0730	2017DhaO_0730	2017DhaP_0730	2017DhaR_0730	2017DhaS_0730	2017DhaV_0730	2017DhaW_0735	2017DhaX_0730	2017DhaY_0730
3078	NA	hypothetical protein	Gp151	CORE	67	1992IndM4_0735	2001Dha0_0760	2001DhaA_0750	2003DhaA_0765	2004DhaA_0745	2005DhaA_0760	2006DhaA_0735	2006DhaB_0735	2006DhaC_0755	2006DhaD_0755	2006DhaE_0760	2011DhaA_0755	2011DhaB_0735	2012IndA_0710	2015DhaA_0735	2016DhaA_0740	2017DRC106_0765	2017DRC32_0765	2017DRC48_0765	2017DRC55_0765	2017DRC72_0760	2017DRC74_0760	2017DRC82_0770	2017DRC87_0760	2017DhaA_0730	2017DhaAA_0750	2017DhaAB_0740	2017DhaAC_0735	2017DhaAD_0740	2017DhaAE_0735	2017DhaB_0735	2017DhaC_0730	2017DhaD_0735	2017DhaE_0735	2017DhaF_0735	2017DhaN_0735	2017DhaO_0735	2017DhaP_0735	2017DhaR_0735	2017DhaS_0735	2017DhaV_0735	2017DhaW_0740	2017DhaX_0735	2017DhaY_0735
3079	NA	hypothetical protein	Gp152	CORE	67	1992IndM4_0740	2001Dha0_0765	2001DhaA_0755	2003DhaA_0770	2004DhaA_0750	2005DhaA_0765	2006DhaA_0740	2006DhaB_0740	2006DhaC_0760	2006DhaD_0760	2006DhaE_0765	2011DhaA_0760	2011DhaB_0740	2012IndA_0715	2015DhaA_0740	2016DhaA_0745	2017DRC106_0770	2017DRC32_0770	2017DRC48_0770	2017DRC55_0770	2017DRC72_0765	2017DRC74_0765	2017DRC82_0775	2017DRC87_0765	2017DhaA_0735	2017DhaAA_0755	2017DhaAB_0745	2017DhaAC_0740	2017DhaAD_0745	2017DhaAE_0740	2017DhaB_0740	2017DhaC_0735	2017DhaD_0740	2017DhaE_0740	2017DhaF_0740	2017DhaN_0740	2017DhaO_0740	2017DhaP_0740	2017DhaR_0740	2017DhaS_0740	2017DhaV_0740	2017DhaW_0745	2017DhaX_0740	2017DhaY_0740
3080	NA	hypothetical protein	Gp153	CORE	67	1992IndM4_0745	2001Dha0_0770	2001DhaA_0760	2003DhaA_0775	2004DhaA_0755	2005DhaA_0770	2006DhaA_0745	2006DhaB_0745	2006DhaC_0765	2006DhaD_0765	2006DhaE_0770	2011DhaA_0765	2011DhaB_0745	2012IndA_0720	2015DhaA_0745	2016DhaA_0750	2017DRC106_0775	2017DRC32_0775	2017DRC48_0775	2017DRC55_0775	2017DRC72_0770	2017DRC74_0770	2017DRC82_0780	2017DRC87_0770	2017DhaA_0740	2017DhaAA_0760	2017DhaAB_0750	2017DhaAC_0745	2017DhaAD_0750	2017DhaAE_0745	2017DhaB_0745	2017DhaC_0740	2017DhaD_0745	2017DhaE_0745	2017DhaF_0745	2017DhaN_0745	2017DhaO_0745	2017DhaP_0745	2017DhaR_0745	2017DhaS_0745	2017DhaV_0745	2017DhaW_0750	2017DhaX_0745	2017DhaY_0745
3081	NA	hypothetical protein	Gp154	CORE	67	1992IndM4_0750	2001Dha0_0775	2001DhaA_0765	2003DhaA_0780	2004DhaA_0760	2005DhaA_0775	2006DhaA_0750	2006DhaB_0750	2006DhaC_0770	2006DhaD_0770	2006DhaE_0775	2011DhaA_0770	2011DhaB_0750	2012IndA_0725	2015DhaA_0750	2016DhaA_0755	2017DRC106_0780	2017DRC32_0780	2017DRC48_0780	2017DRC55_0780	2017DRC72_0775	2017DRC74_0775	2017DRC82_0785	2017DRC87_0775	2017DhaA_0745	2017DhaAA_0765	2017DhaAB_0755	2017DhaAC_0750	2017DhaAD_0755	2017DhaAE_0750	2017DhaB_0750	2017DhaC_0745	2017DhaD_0750	2017DhaE_0750	2017DhaF_0750	2017DhaN_0750	2017DhaO_0750	2017DhaP_0750	2017DhaR_0750	2017DhaS_0750	2017DhaV_0750	2017DhaW_0755	2017DhaX_0750	2017DhaY_0750
3082	NA	hypothetical protein	Gp155	CORE	67	1992IndM4_0755	2001Dha0_0780	2001DhaA_0770	2003DhaA_0785	2004DhaA_0765	2005DhaA_0780	2006DhaA_0755	2006DhaB_0755	2006DhaC_0775	2006DhaD_0775	2006DhaE_0780	2011DhaA_0775	2011DhaB_0755	2012IndA_0730	2015DhaA_0755	2016DhaA_0760	2017DRC106_0785	2017DRC32_0785	2017DRC48_0785	2017DRC55_0785	2017DRC72_0780	2017DRC74_0780	2017DRC82_0790	2017DRC87_0780	2017DhaA_0750	2017DhaAA_0770	2017DhaAB_0760	2017DhaAC_0755	2017DhaAD_0760	2017DhaAE_0755	2017DhaB_0755	2017DhaC_0750	2017DhaD_0755	2017DhaE_0755	2017DhaF_0755	2017DhaN_0755	2017DhaO_0755	2017DhaP_0755	2017DhaR_0755	2017DhaS_0755	2017DhaV_0755	2017DhaW_0760	2017DhaX_0755	2017DhaY_0755
3083	NA	hypothetical protein	Gp156	CORE	67	1992IndM4_0760	2001Dha0_0785	2001DhaA_0775	2003DhaA_0790	2004DhaA_0770	2005DhaA_0785	2006DhaA_0760	2006DhaB_0760	2006DhaC_0780	2006DhaD_0780	2006DhaE_0785	2011DhaA_0780	2011DhaB_0760	2012IndA_0735	2015DhaA_0760	2016DhaA_0765	2017DRC106_0790	2017DRC32_0790	2017DRC48_0790	2017DRC55_0790	2017DRC72_0785	2017DRC74_0785	2017DRC82_0795	2017DRC87_0785	2017DhaA_0755	2017DhaAA_0775	2017DhaAB_0765	2017DhaAC_0760	2017DhaAD_0765	2017DhaAE_0760	2017DhaB_0760	2017DhaC_0755	2017DhaD_0760	2017DhaE_0760	2017DhaF_0760	2017DhaN_0760	2017DhaO_0760	2017DhaP_0760	2017DhaR_0760	2017DhaS_0760	2017DhaV_0760	2017DhaW_0765	2017DhaX_0760	2017DhaY_0760
3084	NA	hypothetical protein	Gp157	CORE	67	1992IndM4_0765	2001Dha0_0790	2001DhaA_0780	2003DhaA_0795	2004DhaA_0775	2005DhaA_0790	2006DhaA_0765	2006DhaB_0765	2006DhaC_0785	2006DhaD_0785	2006DhaE_0790	2011DhaA_0785	2011DhaB_0765	2012IndA_0740	2015DhaA_0765	2016DhaA_0770	2017DRC106_0795	2017DRC32_0795	2017DRC48_0795	2017DRC55_0795	2017DRC72_0790	2017DRC74_0790	2017DRC82_0800	2017DRC87_0790	2017DhaA_0760	2017DhaAA_0780	2017DhaAB_0770	2017DhaAC_0765	2017DhaAD_0770	2017DhaAE_0765	2017DhaB_0765	2017DhaC_0760	2017DhaD_0765	2017DhaE_0765	2017DhaF_0765	2017DhaN_0765	2017DhaO_0765	2017DhaP_0765	2017DhaR_0765	2017DhaS_0765	2017DhaV_0765	2017DhaW_0770	2017DhaX_0765	2017DhaY_0765
3085	NA	hypothetical protein	Gp158	CORE	67	1992IndM4_0770	2001Dha0_0795	2001DhaA_0785	2003DhaA_0800	2004DhaA_0780	2005DhaA_0795	2006DhaA_0770	2006DhaB_0770	2006DhaC_0790	2006DhaD_0790	2006DhaE_0795	2011DhaA_0790	2011DhaB_0770	2012IndA_0745	2015DhaA_0770	2016DhaA_0775	2017DRC106_0800	2017DRC32_0800	2017DRC48_0800	2017DRC55_0800	2017DRC72_0795	2017DRC74_0795	2017DRC82_0805	2017DRC87_0795	2017DhaA_0765	2017DhaAA_0785	2017DhaAB_0775	2017DhaAC_0770	2017DhaAD_0775	2017DhaAE_0770	2017DhaB_0770	2017DhaC_0765	2017DhaD_0770	2017DhaE_0770	2017DhaF_0770	2017DhaN_0770	2017DhaO_0770	2017DhaP_0770	2017DhaR_0770	2017DhaS_0770	2017DhaV_0770	2017DhaW_0775	2017DhaX_0770	2017DhaY_0770
3086	NA	hypothetical protein	Gp159	CORE	67	1992IndM4_0775	2001Dha0_0800	2001DhaA_0790	2003DhaA_0805	2004DhaA_0785	2005DhaA_0800	2006DhaA_0775	2006DhaB_0775	2006DhaC_0795	2006DhaD_0795	2006DhaE_0800	2011DhaA_0795	2011DhaB_0775	2012IndA_0750	2015DhaA_0775	2016DhaA_0780	2017DRC106_0805	2017DRC32_0805	2017DRC48_0805	2017DRC55_0805	2017DRC72_0800	2017DRC74_0800	2017DRC82_0810	2017DRC87_0800	2017DhaA_0770	2017DhaAA_0790	2017DhaAB_0780	2017DhaAC_0775	2017DhaAD_0780	2017DhaAE_0775	2017DhaB_0775	2017DhaC_0770	2017DhaD_0775	2017DhaE_0775	2017DhaF_0775	2017DhaN_0775	2017DhaO_0775	2017DhaP_0775	2017DhaR_0775	2017DhaS_0775	2017DhaV_0775	2017DhaW_0780	2017DhaX_0775	2017DhaY_0775
3087	NA	hypothetical protein	Gp161	CORE	67	1992IndM4_0780	2001Dha0_0810	2001DhaA_0800	2003DhaA_0815	2004DhaA_0790	2005DhaA_0805	2006DhaA_0780	2006DhaB_0780	2006DhaC_0800	2006DhaD_0800	2006DhaE_0805	2011DhaA_0800	2011DhaB_0780	2012IndA_0755	2015DhaA_0780	2016DhaA_0785	2017DRC106_0810	2017DRC32_0810	2017DRC48_0810	2017DRC55_0810	2017DRC72_0805	2017DRC74_0805	2017DRC82_0815	2017DRC87_0805	2017DhaA_0775	2017DhaAA_0795	2017DhaAB_0785	2017DhaAC_0780	2017DhaAD_0785	2017DhaAE_0780	2017DhaB_0780	2017DhaC_0775	2017DhaD_0780	2017DhaE_0780	2017DhaF_0780	2017DhaN_0780	2017DhaO_0780	2017DhaP_0780	2017DhaR_0780	2017DhaS_0780	2017DhaV_0780	2017DhaW_0785	2017DhaX_0780	2017DhaY_0780
3091	NA	hypothetical protein	Gp166	CORE	67	1992IndM4_0800	2001Dha0_0835	2001DhaA_0830	2003DhaA_0840	2004DhaA_0805	2005DhaA_0820	2006DhaA_0795	2006DhaB_0795	2006DhaC_0815	2006DhaD_0815	2006DhaE_0820	2011DhaA_0815	2011DhaB_0795	2012IndA_0775	2015DhaA_0795	2016DhaA_0800	2017DRC106_0825	2017DRC32_0825	2017DRC48_0825	2017DRC55_0825	2017DRC72_0820	2017DRC74_0820	2017DRC82_0830	2017DRC87_0820	2017DhaA_0790	2017DhaAA_0810	2017DhaAB_0800	2017DhaAC_0795	2017DhaAD_0800	2017DhaAE_0795	2017DhaB_0795	2017DhaC_0790	2017DhaD_0795	2017DhaE_0795	2017DhaF_0795	2017DhaN_0795	2017DhaO_0795	2017DhaP_0795	2017DhaR_0795	2017DhaS_0795	2017DhaV_0795	2017DhaW_0800	2017DhaX_0795	2017DhaY_0795
3092	NA	hypothetical protein	Gp167	CORE	67	1992IndM4_0810	2001Dha0_0840	2001DhaA_0835	2003DhaA_0845	2004DhaA_0810	2005DhaA_0825	2006DhaA_0800	2006DhaB_0800	2006DhaC_0820	2006DhaD_0820	2006DhaE_0825	2011DhaA_0820	2011DhaB_0800	2012IndA_0780	2015DhaA_0800	2016DhaA_0805	2017DRC106_0830	2017DRC32_0830	2017DRC48_0830	2017DRC55_0830	2017DRC72_0825	2017DRC74_0825	2017DRC82_0835	2017DRC87_0825	2017DhaA_0795	2017DhaAA_0815	2017DhaAB_0805	2017DhaAC_0800	2017DhaAD_0805	2017DhaAE_0800	2017DhaB_0800	2017DhaC_0795	2017DhaD_0800	2017DhaE_0800	2017DhaF_0800	2017DhaN_0800	2017DhaO_0800	2017DhaP_0800	2017DhaR_0800	2017DhaS_0800	2017DhaV_0800	2017DhaW_0805	2017DhaX_0800	2017DhaY_0800
3093	NA	hypothetical protein	Gp168	CORE	67	1992IndM4_0830	2001Dha0_0845	2001DhaA_0840	2003DhaA_0850	2004DhaA_0815	2005DhaA_0830	2006DhaA_0805	2006DhaB_0805	2006DhaC_0825	2006DhaD_0825	2006DhaE_0830	2011DhaA_0825	2011DhaB_0805	2012IndA_0785	2015DhaA_0805	2016DhaA_0810	2017DRC106_0835	2017DRC32_0835	2017DRC48_0835	2017DRC55_0835	2017DRC72_0830	2017DRC74_0830	2017DRC82_0840	2017DRC87_0830	2017DhaA_0800	2017DhaAA_0820	2017DhaAB_0810	2017DhaAC_0805	2017DhaAD_0810	2017DhaAE_0805	2017DhaB_0805	2017DhaC_0800	2017DhaD_0805	2017DhaE_0805	2017DhaF_0805	2017DhaN_0805	2017DhaO_0805	2017DhaP_0805	2017DhaR_0805	2017DhaS_0805	2017DhaV_0805	2017DhaW_0810	2017DhaX_0805	2017DhaY_0805
3094	NA	hypothetical protein	Gp169	CORE	67	1992IndM4_0835	2001Dha0_0850	2001DhaA_0845	2003DhaA_0855	2004DhaA_0820	2005DhaA_0835	2006DhaA_0810	2006DhaB_0810	2006DhaC_0830	2006DhaD_0830	2006DhaE_0835	2011DhaA_0830	2011DhaB_0810	2012IndA_0790	2015DhaA_0810	2016DhaA_0815	2017DRC106_0840	2017DRC32_0840	2017DRC48_0840	2017DRC55_0840	2017DRC72_0835	2017DRC74_0835	2017DRC82_0845	2017DRC87_0835	2017DhaA_0805	2017DhaAA_0825	2017DhaAB_0815	2017DhaAC_0810	2017DhaAD_0815	2017DhaAE_0810	2017DhaB_0810	2017DhaC_0805	2017DhaD_0810	2017DhaE_0810	2017DhaF_0810	2017DhaN_0810	2017DhaO_0810	2017DhaP_0810	2017DhaR_0810	2017DhaS_0810	2017DhaV_0810	2017DhaW_0815	2017DhaX_0810	2017DhaY_0810
3095	NA	hypothetical protein	Gp170	CORE	67	1992IndM4_0840	2001Dha0_0855	2001DhaA_0850	2003DhaA_0860	2004DhaA_0825	2005DhaA_0840	2006DhaA_0815	2006DhaB_0815	2006DhaC_0835	2006DhaD_0835	2006DhaE_0840	2011DhaA_0835	2011DhaB_0815	2012IndA_0795	2015DhaA_0815	2016DhaA_0820	2017DRC106_0845	2017DRC32_0845	2017DRC48_0845	2017DRC55_0845	2017DRC72_0840	2017DRC74_0840	2017DRC82_0850	2017DRC87_0840	2017DhaA_0810	2017DhaAA_0830	2017DhaAB_0820	2017DhaAC_0815	2017DhaAD_0820	2017DhaAE_0815	2017DhaB_0815	2017DhaC_0810	2017DhaD_0815	2017DhaE_0815	2017DhaF_0815	2017DhaN_0815	2017DhaO_0815	2017DhaP_0815	2017DhaR_0815	2017DhaS_0815	2017DhaV_0815	2017DhaW_0820	2017DhaX_0815	2017DhaY_0815
3100	NA	hypothetical protein	Gp175	CORE	67	1992IndM4_0875	2001Dha0_0880	2001DhaA_0875	2003DhaA_0885	2004DhaA_0850	2005DhaA_0865	2006DhaA_0840	2006DhaB_0840	2006DhaC_0865	2006DhaD_0865	2006DhaE_0865	2011DhaA_0860	2011DhaB_0840	2012IndA_0820	2015DhaA_0840	2016DhaA_0845	2017DRC106_0870	2017DRC32_0870	2017DRC48_0870	2017DRC55_0870	2017DRC72_0870	2017DRC74_0870	2017DRC82_0875	2017DRC87_0870	2017DhaA_0835	2017DhaAA_0855	2017DhaAB_0845	2017DhaAC_0840	2017DhaAD_0845	2017DhaAE_0840	2017DhaB_0840	2017DhaC_0835	2017DhaD_0840	2017DhaE_0840	2017DhaF_0840	2017DhaN_0840	2017DhaO_0840	2017DhaP_0840	2017DhaR_0840	2017DhaS_0840	2017DhaV_0840	2017DhaW_0845	2017DhaX_0840	2017DhaY_0840
3101	NA	putative exodeoxyribonuclease	Gp176	CORE	67	1992IndM4_0880	2001Dha0_0885	2001DhaA_0880	2003DhaA_0890	2004DhaA_0855	2005DhaA_0870	2006DhaA_0845	2006DhaB_0845	2006DhaC_0870	2006DhaD_0870	2006DhaE_0870	2011DhaA_0865	2011DhaB_0845	2012IndA_0825	2015DhaA_0845	2016DhaA_0850	2017DRC106_0875	2017DRC32_0875	2017DRC48_0875	2017DRC55_0875	2017DRC72_0875	2017DRC74_0875	2017DRC82_0880	2017DRC87_0875	2017DhaA_0840	2017DhaAA_0860	2017DhaAB_0850	2017DhaAC_0845	2017DhaAD_0850	2017DhaAE_0845	2017DhaB_0845	2017DhaC_0840	2017DhaD_0845	2017DhaE_0845	2017DhaF_0845	2017DhaN_0845	2017DhaO_0845	2017DhaP_0845	2017DhaR_0845	2017DhaS_0845	2017DhaV_0845	2017DhaW_0850	2017DhaX_0845	2017DhaY_0845
3102	NA	hypothetical protein	Gp177	CORE	67	1992IndM4_0885	2001Dha0_0890	2001DhaA_0885	2003DhaA_0895	2004DhaA_0860	2005DhaA_0875	2006DhaA_0850	2006DhaB_0850	2006DhaC_0875	2006DhaD_0875	2006DhaE_0875	2011DhaA_0870	2011DhaB_0850	2012IndA_0830	2015DhaA_0850	2016DhaA_0855	2017DRC106_0880	2017DRC32_0880	2017DRC48_0880	2017DRC55_0880	2017DRC72_0880	2017DRC74_0880	2017DRC82_0885	2017DRC87_0880	2017DhaA_0845	2017DhaAA_0865	2017DhaAB_0855	2017DhaAC_0850	2017DhaAD_0855	2017DhaAE_0850	2017DhaB_0850	2017DhaC_0845	2017DhaD_0850	2017DhaE_0850	2017DhaF_0850	2017DhaN_0850	2017DhaO_0850	2017DhaP_0850	2017DhaR_0850	2017DhaS_0850	2017DhaV_0850	2017DhaW_0855	2017DhaX_0850	2017DhaY_0850
3103	NA	hypothetical protein	Gp178	CORE	67	1992IndM4_0890	2001Dha0_0895	2001DhaA_0890	2003DhaA_0900	2004DhaA_0865	2005DhaA_0880	2006DhaA_0855	2006DhaB_0855	2006DhaC_0880	2006DhaD_0880	2006DhaE_0880	2011DhaA_0875	2011DhaB_0855	2012IndA_0835	2015DhaA_0855	2016DhaA_0860	2017DRC106_0885	2017DRC32_0885	2017DRC48_0885	2017DRC55_0885	2017DRC72_0885	2017DRC74_0885	2017DRC82_0890	2017DRC87_0885	2017DhaA_0850	2017DhaAA_0870	2017DhaAB_0860	2017DhaAC_0855	2017DhaAD_0860	2017DhaAE_0855	2017DhaB_0855	2017DhaC_0850	2017DhaD_0855	2017DhaE_0855	2017DhaF_0855	2017DhaN_0855	2017DhaO_0855	2017DhaP_0855	2017DhaR_0855	2017DhaS_0855	2017DhaV_0855	2017DhaW_0860	2017DhaX_0855	2017DhaY_0855
3104	NA	hypothetical protein	Gp179	CORE	67	1992IndM4_0895	2001Dha0_0900	2001DhaA_0895	2003DhaA_0905	2004DhaA_0870	2005DhaA_0885	2006DhaA_0860	2006DhaB_0860	2006DhaC_0885	2006DhaD_0885	2006DhaE_0885	2011DhaA_0880	2011DhaB_0860	2012IndA_0840	2015DhaA_0860	2016DhaA_0865	2017DRC106_0890	2017DRC32_0890	2017DRC48_0890	2017DRC55_0890	2017DRC72_0890	2017DRC74_0890	2017DRC82_0895	2017DRC87_0890	2017DhaA_0855	2017DhaAA_0875	2017DhaAB_0865	2017DhaAC_0860	2017DhaAD_0865	2017DhaAE_0860	2017DhaB_0860	2017DhaC_0855	2017DhaD_0860	2017DhaE_0860	2017DhaF_0860	2017DhaN_0860	2017DhaO_0860	2017DhaP_0860	2017DhaR_0860	2017DhaS_0860	2017DhaV_0860	2017DhaW_0865	2017DhaX_0860	2017DhaY_0860
3105	NA	hypothetical protein	Gp180	CORE	67	1992IndM4_0900	2001Dha0_0905	2001DhaA_0900	2003DhaA_0910	2004DhaA_0875	2005DhaA_0890	2006DhaA_0865	2006DhaB_0865	2006DhaC_0890	2006DhaD_0890	2006DhaE_0890	2011DhaA_0885	2011DhaB_0865	2012IndA_0845	2015DhaA_0865	2016DhaA_0870	2017DRC106_0895	2017DRC32_0895	2017DRC48_0895	2017DRC55_0895	2017DRC72_0895	2017DRC74_0895	2017DRC82_0900	2017DRC87_0895	2017DhaA_0860	2017DhaAA_0880	2017DhaAB_0870	2017DhaAC_0865	2017DhaAD_0870	2017DhaAE_0865	2017DhaB_0865	2017DhaC_0860	2017DhaD_0865	2017DhaE_0865	2017DhaF_0865	2017DhaN_0865	2017DhaO_0865	2017DhaP_0865	2017DhaR_0865	2017DhaS_0865	2017DhaV_0865	2017DhaW_0870	2017DhaX_0865	2017DhaY_0865
3106	NA	hypothetical protein	Gp181	CORE	67	1992IndM4_0910	2001Dha0_0915	2001DhaA_0910	2003DhaA_0920	2004DhaA_0885	2005DhaA_0900	2006DhaA_0875	2006DhaB_0875	2006DhaC_0900	2006DhaD_0900	2006DhaE_0900	2011DhaA_0895	2011DhaB_0875	2012IndA_0850	2015DhaA_0875	2016DhaA_0880	2017DRC106_0905	2017DRC32_0905	2017DRC48_0905	2017DRC55_0905	2017DRC72_0905	2017DRC74_0905	2017DRC82_0910	2017DRC87_0905	2017DhaA_0870	2017DhaAA_0890	2017DhaAB_0880	2017DhaAC_0875	2017DhaAD_0880	2017DhaAE_0875	2017DhaB_0875	2017DhaC_0870	2017DhaD_0875	2017DhaE_0875	2017DhaF_0875	2017DhaN_0875	2017DhaO_0875	2017DhaP_0875	2017DhaR_0875	2017DhaS_0875	2017DhaV_0875	2017DhaW_0880	2017DhaX_0875	2017DhaY_0875
3109	NA	hypothetical protein	Gp184	CORE	67	1992IndM4_0930	2001Dha0_0930	2001DhaA_0925	2003DhaA_0935	2004DhaA_0900	2005DhaA_0915	2006DhaA_0890	2006DhaB_0890	2006DhaC_0915	2006DhaD_0915	2006DhaE_0915	2011DhaA_0910	2011DhaB_0890	2012IndA_0865	2015DhaA_0890	2016DhaA_0895	2017DRC106_0920	2017DRC32_0920	2017DRC48_0920	2017DRC55_0920	2017DRC72_0920	2017DRC74_0920	2017DRC82_0925	2017DRC87_0920	2017DhaA_0885	2017DhaAA_0905	2017DhaAB_0895	2017DhaAC_0890	2017DhaAD_0895	2017DhaAE_0890	2017DhaB_0890	2017DhaC_0885	2017DhaD_0890	2017DhaE_0890	2017DhaF_0890	2017DhaN_0890	2017DhaO_0890	2017DhaP_0890	2017DhaR_0890	2017DhaS_0890	2017DhaV_0890	2017DhaW_0895	2017DhaX_0890	2017DhaY_0890
3110	NA	hypothetical protein	Gp185	CORE	67	1992IndM4_0935	2001Dha0_0935	2001DhaA_0930	2003DhaA_0940	2004DhaA_0905	2005DhaA_0920	2006DhaA_0895	2006DhaB_0895	2006DhaC_0920	2006DhaD_0920	2006DhaE_0920	2011DhaA_0915	2011DhaB_0895	2012IndA_0870	2015DhaA_0895	2016DhaA_0900	2017DRC106_0925	2017DRC32_0925	2017DRC48_0925	2017DRC55_0925	2017DRC72_0925	2017DRC74_0925	2017DRC82_0930	2017DRC87_0925	2017DhaA_0890	2017DhaAA_0910	2017DhaAB_0900	2017DhaAC_0895	2017DhaAD_0900	2017DhaAE_0895	2017DhaB_0895	2017DhaC_0890	2017DhaD_0895	2017DhaE_0895	2017DhaF_0895	2017DhaN_0895	2017DhaO_0895	2017DhaP_0895	2017DhaR_0895	2017DhaS_0895	2017DhaV_0895	2017DhaW_0900	2017DhaX_0895	2017DhaY_0895
3111	NA	hypothetical protein	Gp186	CORE	67	1992IndM4_0940	2001Dha0_0940	2001DhaA_0935	2003DhaA_0945	2004DhaA_0910	2005DhaA_0925	2006DhaA_0900	2006DhaB_0900	2006DhaC_0925	2006DhaD_0925	2006DhaE_0925	2011DhaA_0920	2011DhaB_0900	2012IndA_0875	2015DhaA_0900	2016DhaA_0905	2017DRC106_0930	2017DRC32_0930	2017DRC48_0930	2017DRC55_0930	2017DRC72_0930	2017DRC74_0930	2017DRC82_0935	2017DRC87_0930	2017DhaA_0895	2017DhaAA_0915	2017DhaAB_0905	2017DhaAC_0900	2017DhaAD_0905	2017DhaAE_0900	2017DhaB_0900	2017DhaC_0895	2017DhaD_0900	2017DhaE_0900	2017DhaF_0900	2017DhaN_0900	2017DhaO_0900	2017DhaP_0900	2017DhaR_0900	2017DhaS_0900	2017DhaV_0900	2017DhaW_0905	2017DhaX_0900	2017DhaY_0900
3112	NA	hypothetical protein	Gp187	CORE	67	1992IndM4_0945	2001Dha0_0945	2001DhaA_0940	2003DhaA_0950	2004DhaA_0915	2005DhaA_0930	2006DhaA_0905	2006DhaB_0905	2006DhaC_0930	2006DhaD_0930	2006DhaE_0930	2011DhaA_0925	2011DhaB_0905	2012IndA_0880	2015DhaA_0905	2016DhaA_0910	2017DRC106_0935	2017DRC32_0935	2017DRC48_0935	2017DRC55_0935	2017DRC72_0935	2017DRC74_0935	2017DRC82_0940	2017DRC87_0935	2017DhaA_0900	2017DhaAA_0920	2017DhaAB_0910	2017DhaAC_0905	2017DhaAD_0910	2017DhaAE_0905	2017DhaB_0905	2017DhaC_0900	2017DhaD_0905	2017DhaE_0905	2017DhaF_0905	2017DhaN_0905	2017DhaO_0905	2017DhaP_0905	2017DhaR_0905	2017DhaS_0905	2017DhaV_0905	2017DhaW_0910	2017DhaX_0905	2017DhaY_0905
3113	NA	hypothetical protein	Gp188	CORE	67	1992IndM4_0950	2001Dha0_0950	2001DhaA_0945	2003DhaA_0955	2004DhaA_0920	2005DhaA_0935	2006DhaA_0910	2006DhaB_0910	2006DhaC_0935	2006DhaD_0935	2006DhaE_0935	2011DhaA_0930	2011DhaB_0910	2012IndA_0885	2015DhaA_0910	2016DhaA_0915	2017DRC106_0940	2017DRC32_0940	2017DRC48_0940	2017DRC55_0940	2017DRC72_0940	2017DRC74_0940	2017DRC82_0945	2017DRC87_0940	2017DhaA_0905	2017DhaAA_0925	2017DhaAB_0915	2017DhaAC_0910	2017DhaAD_0915	2017DhaAE_0910	2017DhaB_0910	2017DhaC_0905	2017DhaD_0910	2017DhaE_0910	2017DhaF_0910	2017DhaN_0910	2017DhaO_0910	2017DhaP_0910	2017DhaR_0910	2017DhaS_0910	2017DhaV_0910	2017DhaW_0915	2017DhaX_0910	2017DhaY_0910
3114	NA	putative exonuclease	Gp189	CORE	67	1992IndM4_0955	2001Dha0_0955	2001DhaA_0950	2003DhaA_0960	2004DhaA_0925	2005DhaA_0940	2006DhaA_0915	2006DhaB_0915	2006DhaC_0940	2006DhaD_0940	2006DhaE_0940	2011DhaA_0935	2011DhaB_0915	2012IndA_0890	2015DhaA_0915	2016DhaA_0920	2017DRC106_0945	2017DRC32_0945	2017DRC48_0945	2017DRC55_0945	2017DRC72_0945	2017DRC74_0945	2017DRC82_0950	2017DRC87_0945	2017DhaA_0910	2017DhaAA_0930	2017DhaAB_0920	2017DhaAC_0915	2017DhaAD_0920	2017DhaAE_0915	2017DhaB_0915	2017DhaC_0910	2017DhaD_0915	2017DhaE_0915	2017DhaF_0915	2017DhaN_0915	2017DhaO_0915	2017DhaP_0915	2017DhaR_0915	2017DhaS_0915	2017DhaV_0915	2017DhaW_0920	2017DhaX_0915	2017DhaY_0915
3115	NA	hypothetical protein	Gp189A	CORE	67	1992IndM4_0960	2001Dha0_0960	2001DhaA_0955	2003DhaA_0965	2004DhaA_0930	2005DhaA_0945	2006DhaA_0920	2006DhaB_0920	2006DhaC_0945	2006DhaD_0945	2006DhaE_0945	2011DhaA_0940	2011DhaB_0920	2012IndA_0895	2015DhaA_0920	2016DhaA_0925	2017DRC106_0950	2017DRC32_0950	2017DRC48_0950	2017DRC55_0950	2017DRC72_0950	2017DRC74_0950	2017DRC82_0955	2017DRC87_0950	2017DhaA_0915	2017DhaAA_0935	2017DhaAB_0925	2017DhaAC_0920	2017DhaAD_0925	2017DhaAE_0920	2017DhaB_0920	2017DhaC_0915	2017DhaD_0920	2017DhaE_0920	2017DhaF_0920	2017DhaN_0920	2017DhaO_0920	2017DhaP_0920	2017DhaR_0920	2017DhaS_0920	2017DhaV_0920	2017DhaW_0925	2017DhaX_0920	2017DhaY_0920
3116	NA	hypothetical protein	Gp191	CORE	67	1992IndM4_0965	2001Dha0_0965	2001DhaA_0960	2003DhaA_0970	2004DhaA_0935	2005DhaA_0950	2006DhaA_0925	2006DhaB_0925	2006DhaC_0950	2006DhaD_0950	2006DhaE_0950	2011DhaA_0945	2011DhaB_0925	2012IndA_0900	2015DhaA_0925	2016DhaA_0930	2017DRC106_0955	2017DRC32_0955	2017DRC48_0955	2017DRC55_0955	2017DRC72_0955	2017DRC74_0955	2017DRC82_0960	2017DRC87_0955	2017DhaA_0920	2017DhaAA_0940	2017DhaAB_0930	2017DhaAC_0925	2017DhaAD_0930	2017DhaAE_0925	2017DhaB_0925	2017DhaC_0920	2017DhaD_0925	2017DhaE_0925	2017DhaF_0925	2017DhaN_0925	2017DhaO_0925	2017DhaP_0925	2017DhaR_0925	2017DhaS_0925	2017DhaV_0925	2017DhaW_0930	2017DhaX_0925	2017DhaY_0925
3117	NA	hypothetical protein	Gp192	CORE	67	1992IndM4_0970	2001Dha0_0970	2001DhaA_0965	2003DhaA_0975	2004DhaA_0940	2005DhaA_0955	2006DhaA_0930	2006DhaB_0930	2006DhaC_0955	2006DhaD_0955	2006DhaE_0955	2011DhaA_0950	2011DhaB_0930	2012IndA_0905	2015DhaA_0930	2016DhaA_0935	2017DRC106_0960	2017DRC32_0960	2017DRC48_0960	2017DRC55_0960	2017DRC72_0960	2017DRC74_0960	2017DRC82_0965	2017DRC87_0960	2017DhaA_0925	2017DhaAA_0945	2017DhaAB_0935	2017DhaAC_0930	2017DhaAD_0935	2017DhaAE_0930	2017DhaB_0930	2017DhaC_0925	2017DhaD_0930	2017DhaE_0930	2017DhaF_0930	2017DhaN_0930	2017DhaO_0930	2017DhaP_0930	2017DhaR_0930	2017DhaS_0930	2017DhaV_0930	2017DhaW_0935	2017DhaX_0930	2017DhaY_0930
3118	NA	putative thymidylate synthase	Gp193	CORE	67	1992IndM4_0975	2001Dha0_0975	2001DhaA_0970	2003DhaA_0980	2004DhaA_0945	2005DhaA_0960	2006DhaA_0935	2006DhaB_0935	2006DhaC_0960	2006DhaD_0960	2006DhaE_0960	2011DhaA_0955	2011DhaB_0935	2012IndA_0910	2015DhaA_0935	2016DhaA_0940	2017DRC106_0965	2017DRC32_0965	2017DRC48_0965	2017DRC55_0965	2017DRC72_0965	2017DRC74_0965	2017DRC82_0970	2017DRC87_0965	2017DhaA_0930	2017DhaAA_0950	2017DhaAB_0940	2017DhaAC_0935	2017DhaAD_0940	2017DhaAE_0935	2017DhaB_0935	2017DhaC_0930	2017DhaD_0935	2017DhaE_0935	2017DhaF_0935	2017DhaN_0935	2017DhaO_0935	2017DhaP_0935	2017DhaR_0935	2017DhaS_0935	2017DhaV_0935	2017DhaW_0940	2017DhaX_0935	2017DhaY_0935
3119	NA	hypothetical protein	Gp194	CORE	67	1992IndM4_0980	2001Dha0_0980	2001DhaA_0975	2003DhaA_0985	2004DhaA_0950	2005DhaA_0965	2006DhaA_0940	2006DhaB_0940	2006DhaC_0965	2006DhaD_0965	2006DhaE_0965	2011DhaA_0960	2011DhaB_0940	2012IndA_0915	2015DhaA_0940	2016DhaA_0945	2017DRC106_0970	2017DRC32_0970	2017DRC48_0970	2017DRC55_0970	2017DRC72_0970	2017DRC74_0970	2017DRC82_0975	2017DRC87_0970	2017DhaA_0935	2017DhaAA_0955	2017DhaAB_0945	2017DhaAC_0940	2017DhaAD_0945	2017DhaAE_0940	2017DhaB_0940	2017DhaC_0935	2017DhaD_0940	2017DhaE_0940	2017DhaF_0940	2017DhaN_0940	2017DhaO_0940	2017DhaP_0940	2017DhaR_0940	2017DhaS_0940	2017DhaV_0940	2017DhaW_0945	2017DhaX_0940	2017DhaY_0940
3120	NA	hypothetical protein	Gp195	CORE	67	1992IndM4_0985	2001Dha0_0985	2001DhaA_0980	2003DhaA_0990	2004DhaA_0955	2005DhaA_0970	2006DhaA_0945	2006DhaB_0945	2006DhaC_0970	2006DhaD_0970	2006DhaE_0970	2011DhaA_0965	2011DhaB_0945	2012IndA_0920	2015DhaA_0945	2016DhaA_0950	2017DRC106_0975	2017DRC32_0975	2017DRC48_0975	2017DRC55_0975	2017DRC72_0975	2017DRC74_0975	2017DRC82_0980	2017DRC87_0975	2017DhaA_0940	2017DhaAA_0960	2017DhaAB_0950	2017DhaAC_0945	2017DhaAD_0950	2017DhaAE_0945	2017DhaB_0945	2017DhaC_0940	2017DhaD_0945	2017DhaE_0945	2017DhaF_0945	2017DhaN_0945	2017DhaO_0945	2017DhaP_0945	2017DhaR_0945	2017DhaS_0945	2017DhaV_0945	2017DhaW_0950	2017DhaX_0945	2017DhaY_0945
3121	NA	putative adenine methyltransferase	Gp196	CORE	67	1992IndM4_0990	2001Dha0_0990	2001DhaA_0985	2003DhaA_0995	2004DhaA_0960	2005DhaA_0975	2006DhaA_0950	2006DhaB_0950	2006DhaC_0975	2006DhaD_0975	2006DhaE_0975	2011DhaA_0970	2011DhaB_0950	2012IndA_0925	2015DhaA_0950	2016DhaA_0955	2017DRC106_0980	2017DRC32_0980	2017DRC48_0980	2017DRC55_0980	2017DRC72_0980	2017DRC74_0980	2017DRC82_0985	2017DRC87_0980	2017DhaA_0945	2017DhaAA_0965	2017DhaAB_0955	2017DhaAC_0950	2017DhaAD_0955	2017DhaAE_0950	2017DhaB_0950	2017DhaC_0945	2017DhaD_0950	2017DhaE_0950	2017DhaF_0950	2017DhaN_0950	2017DhaO_0950	2017DhaP_0950	2017DhaR_0950	2017DhaS_0950	2017DhaV_0950	2017DhaW_0955	2017DhaX_0950	2017DhaY_0950
3122	NA	hypothetical protein	Gp197	CORE	67	1992IndM4_0995	2001Dha0_0995	2001DhaA_0990	2003DhaA_1000	2004DhaA_0965	2005DhaA_0980	2006DhaA_0955	2006DhaB_0955	2006DhaC_0980	2006DhaD_0980	2006DhaE_0980	2011DhaA_0975	2011DhaB_0955	2012IndA_0930	2015DhaA_0955	2016DhaA_0960	2017DRC106_0985	2017DRC32_0985	2017DRC48_0985	2017DRC55_0985	2017DRC72_0985	2017DRC74_0985	2017DRC82_0990	2017DRC87_0985	2017DhaA_0950	2017DhaAA_0970	2017DhaAB_0960	2017DhaAC_0955	2017DhaAD_0960	2017DhaAE_0955	2017DhaB_0955	2017DhaC_0950	2017DhaD_0955	2017DhaE_0955	2017DhaF_0955	2017DhaN_0955	2017DhaO_0955	2017DhaP_0955	2017DhaR_0955	2017DhaS_0955	2017DhaV_0955	2017DhaW_0960	2017DhaX_0955	2017DhaY_0955
3123	NA	hypothetical protein	Gp198	CORE	67	1992IndM4_1000	2001Dha0_1000	2001DhaA_0995	2003DhaA_1005	2004DhaA_0970	2005DhaA_0985	2006DhaA_0960	2006DhaB_0960	2006DhaC_0985	2006DhaD_0985	2006DhaE_0985	2011DhaA_0980	2011DhaB_0960	2012IndA_0935	2015DhaA_0960	2016DhaA_0965	2017DRC106_0990	2017DRC32_0990	2017DRC48_0990	2017DRC55_0990	2017DRC72_0990	2017DRC74_0990	2017DRC82_0995	2017DRC87_0990	2017DhaA_0955	2017DhaAA_0975	2017DhaAB_0965	2017DhaAC_0960	2017DhaAD_0965	2017DhaAE_0960	2017DhaB_0960	2017DhaC_0955	2017DhaD_0960	2017DhaE_0960	2017DhaF_0960	2017DhaN_0960	2017DhaO_0960	2017DhaP_0960	2017DhaR_0960	2017DhaS_0960	2017DhaV_0960	2017DhaW_0965	2017DhaX_0960	2017DhaY_0960
3125	NA	hypothetical protein	Gp200	CORE	67	1992IndM4_1010	2001Dha0_1010	2001DhaA_1005	2003DhaA_1015	2004DhaA_0980	2005DhaA_0995	2006DhaA_0970	2006DhaB_0970	2006DhaC_0995	2006DhaD_0995	2006DhaE_0995	2011DhaA_0990	2011DhaB_0970	2012IndA_0945	2015DhaA_0970	2016DhaA_0975	2017DRC106_1000	2017DRC32_1000	2017DRC48_1000	2017DRC55_1000	2017DRC72_1000	2017DRC74_1000	2017DRC82_1005	2017DRC87_1000	2017DhaA_0965	2017DhaAA_0985	2017DhaAB_0975	2017DhaAC_0970	2017DhaAD_0975	2017DhaAE_0970	2017DhaB_0970	2017DhaC_0965	2017DhaD_0970	2017DhaE_0970	2017DhaF_0970	2017DhaN_0970	2017DhaO_0970	2017DhaP_0970	2017DhaR_0970	2017DhaS_0970	2017DhaV_0970	2017DhaW_0975	2017DhaX_0970	2017DhaY_0970
3126	NA	hypothetical protein	Gp201	CORE	67	1992IndM4_1015	2001Dha0_1015	2001DhaA_1010	2003DhaA_1020	2004DhaA_0985	2005DhaA_1000	2006DhaA_0975	2006DhaB_0975	2006DhaC_1000	2006DhaD_1000	2006DhaE_1000	2011DhaA_0995	2011DhaB_0975	2012IndA_0950	2015DhaA_0975	2016DhaA_0980	2017DRC106_1005	2017DRC32_1005	2017DRC48_1005	2017DRC55_1005	2017DRC72_1005	2017DRC74_1005	2017DRC82_1010	2017DRC87_1005	2017DhaA_0970	2017DhaAA_0990	2017DhaAB_0980	2017DhaAC_0975	2017DhaAD_0980	2017DhaAE_0975	2017DhaB_0975	2017DhaC_0970	2017DhaD_0975	2017DhaE_0975	2017DhaF_0975	2017DhaN_0975	2017DhaO_0975	2017DhaP_0975	2017DhaR_0975	2017DhaS_0975	2017DhaV_0975	2017DhaW_0980	2017DhaX_0975	2017DhaY_0975
3129	nrdB	ribonucleoside diphosphate reductase, beta chain	Gp204	CORE	67	1992IndM4_1030	2001Dha0_1030	2001DhaA_1025	2003DhaA_1035	2004DhaA_1000	2005DhaA_1015	2006DhaA_0990	2006DhaB_0990	2006DhaC_1015	2006DhaD_1015	2006DhaE_1015	2011DhaA_1015	2011DhaB_0990	2012IndA_0965	2015DhaA_0990	2016DhaA_0995	2017DRC106_1020	2017DRC32_1020	2017DRC48_1020	2017DRC55_1020	2017DRC72_1020	2017DRC74_1020	2017DRC82_1025	2017DRC87_1020	2017DhaA_0985	2017DhaAA_1005	2017DhaAB_0995	2017DhaAC_0990	2017DhaAD_0995	2017DhaAE_0990	2017DhaB_0990	2017DhaC_0985	2017DhaD_0990	2017DhaE_0990	2017DhaF_0990	2017DhaN_0990	2017DhaO_0990	2017DhaP_0990	2017DhaR_0990	2017DhaS_0990	2017DhaV_0990	2017DhaW_0995	2017DhaX_0990	2017DhaY_0990
3131	NA	hypothetical protein	Gp206	CORE	67	1992IndM4_1040	2001Dha0_1040	2001DhaA_1035	2003DhaA_1045	2004DhaA_1010	2005DhaA_1025	2006DhaA_1000	2006DhaB_1000	2006DhaC_1025	2006DhaD_1025	2006DhaE_1025	2011DhaA_1025	2011DhaB_1000	2012IndA_0975	2015DhaA_1000	2016DhaA_1005	2017DRC106_1030	2017DRC32_1030	2017DRC48_1030	2017DRC55_1030	2017DRC72_1030	2017DRC74_1030	2017DRC82_1035	2017DRC87_1030	2017DhaA_0995	2017DhaAA_1015	2017DhaAB_1005	2017DhaAC_1000	2017DhaAD_1005	2017DhaAE_1000	2017DhaB_1000	2017DhaC_0995	2017DhaD_1000	2017DhaE_1000	2017DhaF_1000	2017DhaN_1000	2017DhaO_1000	2017DhaP_1000	2017DhaR_1000	2017DhaS_1000	2017DhaV_1000	2017DhaW_1005	2017DhaX_1000	2017DhaY_1000
3133	NA	hypothetical protein	Gp208	CORE	67	1992IndM4_1050	2001Dha0_1050	2001DhaA_1045	2003DhaA_1055	2004DhaA_1020	2005DhaA_1035	2006DhaA_1010	2006DhaB_1010	2006DhaC_1035	2006DhaD_1035	2006DhaE_1035	2011DhaA_1035	2011DhaB_1010	2012IndA_0985	2015DhaA_1010	2016DhaA_1015	2017DRC106_1040	2017DRC32_1040	2017DRC48_1040	2017DRC55_1040	2017DRC72_1040	2017DRC74_1040	2017DRC82_1045	2017DRC87_1040	2017DhaA_1005	2017DhaAA_1025	2017DhaAB_1015	2017DhaAC_1010	2017DhaAD_1015	2017DhaAE_1010	2017DhaB_1010	2017DhaC_1005	2017DhaD_1010	2017DhaE_1010	2017DhaF_1010	2017DhaN_1010	2017DhaO_1010	2017DhaP_1010	2017DhaR_1010	2017DhaS_1010	2017DhaV_1010	2017DhaW_1015	2017DhaX_1010	2017DhaY_1010
3134	NA	hypothetical protein	Gp209	CORE	67	1992IndM4_1055	2001Dha0_1055	2001DhaA_1050	2003DhaA_1060	2004DhaA_1025	2005DhaA_1040	2006DhaA_1015	2006DhaB_1015	2006DhaC_1040	2006DhaD_1040	2006DhaE_1040	2011DhaA_1040	2011DhaB_1015	2012IndA_0990	2015DhaA_1015	2016DhaA_1020	2017DRC106_1045	2017DRC32_1045	2017DRC48_1045	2017DRC55_1045	2017DRC72_1045	2017DRC74_1045	2017DRC82_1050	2017DRC87_1045	2017DhaA_1010	2017DhaAA_1030	2017DhaAB_1020	2017DhaAC_1015	2017DhaAD_1020	2017DhaAE_1015	2017DhaB_1015	2017DhaC_1010	2017DhaD_1015	2017DhaE_1015	2017DhaF_1015	2017DhaN_1015	2017DhaO_1015	2017DhaP_1015	2017DhaR_1015	2017DhaS_1015	2017DhaV_1015	2017DhaW_1020	2017DhaX_1015	2017DhaY_1015
3135	NA	hypothetical protein	Gp210	CORE	67	1992IndM4_1060	2001Dha0_1060	2001DhaA_1055	2003DhaA_1065	2004DhaA_1030	2005DhaA_1045	2006DhaA_1020	2006DhaB_1020	2006DhaC_1045	2006DhaD_1045	2006DhaE_1045	2011DhaA_1045	2011DhaB_1020	2012IndA_0995	2015DhaA_1020	2016DhaA_1025	2017DRC106_1050	2017DRC32_1050	2017DRC48_1050	2017DRC55_1050	2017DRC72_1050	2017DRC74_1050	2017DRC82_1055	2017DRC87_1050	2017DhaA_1015	2017DhaAA_1035	2017DhaAB_1025	2017DhaAC_1020	2017DhaAD_1025	2017DhaAE_1020	2017DhaB_1020	2017DhaC_1015	2017DhaD_1020	2017DhaE_1020	2017DhaF_1020	2017DhaN_1020	2017DhaO_1020	2017DhaP_1020	2017DhaR_1020	2017DhaS_1020	2017DhaV_1020	2017DhaW_1025	2017DhaX_1020	2017DhaY_1020
3139	NA	hypothetical protein	Gp214	CORE	67	1992IndM4_1080	2001Dha0_1080	2001DhaA_1075	2003DhaA_1085	2004DhaA_1050	2005DhaA_1065	2006DhaA_1040	2006DhaB_1040	2006DhaC_1065	2006DhaD_1065	2006DhaE_1065	2011DhaA_1065	2011DhaB_1040	2012IndA_1015	2015DhaA_1040	2016DhaA_1045	2017DRC106_1070	2017DRC32_1070	2017DRC48_1070	2017DRC55_1070	2017DRC72_1070	2017DRC74_1070	2017DRC82_1075	2017DRC87_1070	2017DhaA_1035	2017DhaAA_1055	2017DhaAB_1045	2017DhaAC_1040	2017DhaAD_1045	2017DhaAE_1040	2017DhaB_1040	2017DhaC_1035	2017DhaD_1040	2017DhaE_1040	2017DhaF_1040	2017DhaN_1040	2017DhaO_1040	2017DhaP_1040	2017DhaR_1040	2017DhaS_1040	2017DhaV_1040	2017DhaW_1045	2017DhaX_1040	2017DhaY_1040
3140	NA	DNA ligase	Gp215	CORE	67	1992IndM4_1085	2001Dha0_1085	2001DhaA_1080	2003DhaA_1090	2004DhaA_1055	2005DhaA_1070	2006DhaA_1045	2006DhaB_1045	2006DhaC_1070	2006DhaD_1070	2006DhaE_1070	2011DhaA_1070	2011DhaB_1045	2012IndA_1020	2015DhaA_1045	2016DhaA_1050	2017DRC106_1075	2017DRC32_1075	2017DRC48_1075	2017DRC55_1075	2017DRC72_1075	2017DRC74_1075	2017DRC82_1080	2017DRC87_1075	2017DhaA_1040	2017DhaAA_1060	2017DhaAB_1050	2017DhaAC_1045	2017DhaAD_1050	2017DhaAE_1045	2017DhaB_1045	2017DhaC_1040	2017DhaD_1045	2017DhaE_1045	2017DhaF_1045	2017DhaN_1045	2017DhaO_1045	2017DhaP_1045	2017DhaR_1045	2017DhaS_1045	2017DhaV_1045	2017DhaW_1050	2017DhaX_1045	2017DhaY_1045
3141	NA	hypothetical protein	Gp216	CORE	67	1992IndM4_1090	2001Dha0_1090	2001DhaA_1085	2003DhaA_1095	2004DhaA_1060	2005DhaA_1075	2006DhaA_1050	2006DhaB_1050	2006DhaC_1075	2006DhaD_1075	2006DhaE_1075	2011DhaA_1075	2011DhaB_1050	2012IndA_1025	2015DhaA_1050	2016DhaA_1055	2017DRC106_1080	2017DRC32_1080	2017DRC48_1080	2017DRC55_1080	2017DRC72_1080	2017DRC74_1080	2017DRC82_1085	2017DRC87_1080	2017DhaA_1045	2017DhaAA_1065	2017DhaAB_1055	2017DhaAC_1050	2017DhaAD_1055	2017DhaAE_1050	2017DhaB_1050	2017DhaC_1045	2017DhaD_1050	2017DhaE_1050	2017DhaF_1050	2017DhaN_1050	2017DhaO_1050	2017DhaP_1050	2017DhaR_1050	2017DhaS_1050	2017DhaV_1050	2017DhaW_1055	2017DhaX_1050	2017DhaY_1050
3142	NA	hypothetical protein	Gp217	CORE	67	1992IndM4_1095	2001Dha0_1095	2001DhaA_1090	2003DhaA_1100	2004DhaA_1065	2005DhaA_1080	2006DhaA_1055	2006DhaB_1055	2006DhaC_1080	2006DhaD_1080	2006DhaE_1080	2011DhaA_1080	2011DhaB_1055	2012IndA_1030	2015DhaA_1055	2016DhaA_1060	2017DRC106_1085	2017DRC32_1085	2017DRC48_1085	2017DRC55_1085	2017DRC72_1085	2017DRC74_1085	2017DRC82_1090	2017DRC87_1085	2017DhaA_1050	2017DhaAA_1070	2017DhaAB_1060	2017DhaAC_1055	2017DhaAD_1060	2017DhaAE_1055	2017DhaB_1055	2017DhaC_1050	2017DhaD_1055	2017DhaE_1055	2017DhaF_1055	2017DhaN_1055	2017DhaO_1055	2017DhaP_1055	2017DhaR_1055	2017DhaS_1055	2017DhaV_1055	2017DhaW_1060	2017DhaX_1055	2017DhaY_1055
3143	NA	hypothetical protein	Gp218	CORE	67	1992IndM4_1100	2001Dha0_1100	2001DhaA_1095	2003DhaA_1105	2004DhaA_1070	2005DhaA_1085	2006DhaA_1060	2006DhaB_1060	2006DhaC_1085	2006DhaD_1085	2006DhaE_1085	2011DhaA_1085	2011DhaB_1060	2012IndA_1035	2015DhaA_1060	2016DhaA_1065	2017DRC106_1090	2017DRC32_1090	2017DRC48_1090	2017DRC55_1090	2017DRC72_1090	2017DRC74_1090	2017DRC82_1095	2017DRC87_1090	2017DhaA_1055	2017DhaAA_1075	2017DhaAB_1065	2017DhaAC_1060	2017DhaAD_1065	2017DhaAE_1060	2017DhaB_1060	2017DhaC_1055	2017DhaD_1060	2017DhaE_1060	2017DhaF_1060	2017DhaN_1060	2017DhaO_1060	2017DhaP_1060	2017DhaR_1060	2017DhaS_1060	2017DhaV_1060	2017DhaW_1065	2017DhaX_1060	2017DhaY_1060
3144	NA	hypothetical protein	Gp219	CORE	67	1992IndM4_1105	2001Dha0_1105	2001DhaA_1100	2003DhaA_1110	2004DhaA_1075	2005DhaA_1090	2006DhaA_1065	2006DhaB_1065	2006DhaC_1090	2006DhaD_1090	2006DhaE_1090	2011DhaA_1090	2011DhaB_1065	2012IndA_1040	2015DhaA_1065	2016DhaA_1070	2017DRC106_1095	2017DRC32_1095	2017DRC48_1095	2017DRC55_1095	2017DRC72_1095	2017DRC74_1095	2017DRC82_1100	2017DRC87_1095	2017DhaA_1060	2017DhaAA_1080	2017DhaAB_1070	2017DhaAC_1065	2017DhaAD_1070	2017DhaAE_1065	2017DhaB_1065	2017DhaC_1060	2017DhaD_1065	2017DhaE_1065	2017DhaF_1065	2017DhaN_1065	2017DhaO_1065	2017DhaP_1065	2017DhaR_1065	2017DhaS_1065	2017DhaV_1065	2017DhaW_1070	2017DhaX_1065	2017DhaY_1065
3145	NA	hypothetical protein	Gp220	CORE	67	1992IndM4_1110	2001Dha0_1110	2001DhaA_1105	2003DhaA_1115	2004DhaA_1080	2005DhaA_1095	2006DhaA_1070	2006DhaB_1070	2006DhaC_1095	2006DhaD_1095	2006DhaE_1095	2011DhaA_1095	2011DhaB_1070	2012IndA_1045	2015DhaA_1070	2016DhaA_1075	2017DRC106_1100	2017DRC32_1100	2017DRC48_1100	2017DRC55_1100	2017DRC72_1100	2017DRC74_1100	2017DRC82_1105	2017DRC87_1100	2017DhaA_1065	2017DhaAA_1085	2017DhaAB_1075	2017DhaAC_1070	2017DhaAD_1075	2017DhaAE_1070	2017DhaB_1070	2017DhaC_1065	2017DhaD_1070	2017DhaE_1070	2017DhaF_1070	2017DhaN_1070	2017DhaO_1070	2017DhaP_1070	2017DhaR_1070	2017DhaS_1070	2017DhaV_1070	2017DhaW_1075	2017DhaX_1070	2017DhaY_1070
3150	NA	hypothetical protein	Gp226	CORE	67	1992IndM4_1135	2001Dha0_1135	2001DhaA_1130	2003DhaA_1140	2004DhaA_1105	2005DhaA_1120	2006DhaA_1095	2006DhaB_1095	2006DhaC_1120	2006DhaD_1120	2006DhaE_1120	2011DhaA_1105	2011DhaB_1080	2012IndA_1070	2015DhaA_1080	2016DhaA_1085	2017DRC106_1125	2017DRC32_1125	2017DRC48_1125	2017DRC55_1125	2017DRC72_1125	2017DRC74_1125	2017DRC82_1130	2017DRC87_1125	2017DhaA_1075	2017DhaAA_1095	2017DhaAB_1085	2017DhaAC_1080	2017DhaAD_1085	2017DhaAE_1080	2017DhaB_1080	2017DhaC_1075	2017DhaD_1080	2017DhaE_1080	2017DhaF_1080	2017DhaN_1080	2017DhaO_1080	2017DhaP_1080	2017DhaR_1080	2017DhaS_1080	2017DhaV_1080	2017DhaW_1085	2017DhaX_1080	2017DhaY_1080
3151	NA	hypothetical protein	Gp227	CORE	67	1992IndM4_1140	2001Dha0_1140	2001DhaA_1135	2003DhaA_1145	2004DhaA_1110	2005DhaA_1125	2006DhaA_1100	2006DhaB_1100	2006DhaC_1125	2006DhaD_1125	2006DhaE_1125	2011DhaA_1110	2011DhaB_1085	2012IndA_1075	2015DhaA_1085	2016DhaA_1090	2017DRC106_1130	2017DRC32_1130	2017DRC48_1130	2017DRC55_1130	2017DRC72_1130	2017DRC74_1130	2017DRC82_1135	2017DRC87_1130	2017DhaA_1080	2017DhaAA_1100	2017DhaAB_1090	2017DhaAC_1085	2017DhaAD_1090	2017DhaAE_1085	2017DhaB_1085	2017DhaC_1080	2017DhaD_1085	2017DhaE_1085	2017DhaF_1085	2017DhaN_1085	2017DhaO_1085	2017DhaP_1085	2017DhaR_1085	2017DhaS_1085	2017DhaV_1085	2017DhaW_1090	2017DhaX_1085	2017DhaY_1085
181	NA	hypothetical protein	Gp180A	ACC	66	1992IndM4_0905	2001Dha0_0910	2001DhaA_0905	2003DhaA_0915	2004DhaA_0880	2005DhaA_0895	2006DhaA_0870	2006DhaB_0870	2006DhaC_0895	2006DhaD_0895	2006DhaE_0895	2011DhaA_0890	2011DhaB_0870	NA	2015DhaA_0870	2016DhaA_0875	2017DRC106_0900	2017DRC32_0900	2017DRC48_0900	2017DRC55_0900	2017DRC72_0900	2017DRC74_0900	2017DRC82_0905	2017DRC87_0900	2017DhaA_0865	2017DhaAA_0885	2017DhaAB_0875	2017DhaAC_0870	2017DhaAD_0875	2017DhaAE_0870	2017DhaB_0870	2017DhaC_0865	2017DhaD_0870	2017DhaE_0870	2017DhaF_0870	2017DhaN_0870	2017DhaO_0870	2017DhaP_0870	2017DhaR_0870	2017DhaS_0870	2017DhaV_0870	2017DhaW_0875	2017DhaX_0870	2017DhaY_0870
2955	orbA	hypothetical protein	Gp25	ACC	66	1992IndM4_0110	2001Dha0_0125	2001DhaA_0125	2003DhaA_0130	2004DhaA_0110	2005DhaA_0115	2006DhaA_0115	2006DhaB_0115	2006DhaC_0115	2006DhaD_0115	2006DhaE_0110	2011DhaA_0120	2011DhaB_0100	2012IndA_0095	2015DhaA_0100	2016DhaA_0100	2017DRC106_0110	2017DRC32_0110	2017DRC48_0110	2017DRC55_0110	2017DRC72_0105	2017DRC74_0105	2017DRC82_0110	2017DRC87_0105	NA	2017DhaAA_0100	2017DhaAB_0100	2017DhaAC_0100	2017DhaAD_0100	2017DhaAE_0100	2017DhaB_0100	2017DhaC_0100	2017DhaD_0100	2017DhaE_0100	2017DhaF_0100	2017DhaN_0100	2017DhaO_0100	2017DhaP_0100	2017DhaR_0100	2017DhaS_0100	2017DhaV_0100	2017DhaW_0100	2017DhaX_0100	2017DhaY_0100
2959	NA	hypothetical protein	Gp29	ACC	66	1992IndM4_0155	2001Dha0_0145	2001DhaA_0145	2003DhaA_0150	2004DhaA_0130	2005DhaA_0135	2006DhaA_0135	2006DhaB_0135	2006DhaC_0135	2006DhaD_0135	2006DhaE_0130	2011DhaA_0140	2011DhaB_0120	2012IndA_0115	2015DhaA_0120	2016DhaA_0120	2017DRC106_0155	2017DRC32_0155	2017DRC48_0155	2017DRC55_0155	2017DRC72_0150	2017DRC74_0150	2017DRC82_0155	2017DRC87_0150	2017DhaA_0115	2017DhaAA_0120	2017DhaAB_0120	2017DhaAC_0120	2017DhaAD_0120	2017DhaAE_0120	2017DhaB_0120	2017DhaC_0120	2017DhaD_0120	2017DhaE_0120	2017DhaF_0120	2017DhaN_0120	2017DhaO_0120	2017DhaP_0120	2017DhaR_0120	2017DhaS_0120	2017DhaV_0120	2017DhaW_0120	2017DhaX_0120	2017DhaY_0120
2960	NA	hypothetical protein	Gp30	ACC	66	1992IndM4_0160	2001Dha0_0150	2001DhaA_0150	2003DhaA_0155	2004DhaA_0135	2005DhaA_0140	2006DhaA_0140	2006DhaB_0140	2006DhaC_0140	2006DhaD_0140	2006DhaE_0135	2011DhaA_0145	2011DhaB_0125	2012IndA_0120	2015DhaA_0125	2016DhaA_0125	2017DRC106_0160	2017DRC32_0160	2017DRC48_0160	2017DRC55_0160	2017DRC72_0155	2017DRC74_0155	2017DRC82_0160	2017DRC87_0155	2017DhaA_0120	2017DhaAA_0125	2017DhaAB_0125	2017DhaAC_0125	2017DhaAD_0125	2017DhaAE_0125	2017DhaB_0125	2017DhaC_0125	2017DhaD_0125	2017DhaE_0125	2017DhaF_0125	2017DhaN_0125	2017DhaO_0125	2017DhaP_0125	2017DhaR_0125	2017DhaS_0125	2017DhaV_0125	2017DhaW_0125	2017DhaX_0125	2017DhaY_0125
2961	NA	hypothetical protein	Gp31	ACC	66	1992IndM4_0165	2001Dha0_0155	2001DhaA_0155	2003DhaA_0160	2004DhaA_0140	2005DhaA_0145	2006DhaA_0145	2006DhaB_0145	2006DhaC_0145	2006DhaD_0145	2006DhaE_0140	2011DhaA_0150	2011DhaB_0130	2012IndA_0125	2015DhaA_0130	2016DhaA_0130	2017DRC106_0165	2017DRC32_0165	2017DRC48_0165	2017DRC55_0165	2017DRC72_0160	2017DRC74_0160	2017DRC82_0165	2017DRC87_0160	2017DhaA_0125	2017DhaAA_0130	2017DhaAB_0130	2017DhaAC_0130	2017DhaAD_0130	2017DhaAE_0130	2017DhaB_0130	2017DhaC_0130	2017DhaD_0130	2017DhaE_0130	2017DhaF_0130	2017DhaN_0130	2017DhaO_0130	2017DhaP_0130	2017DhaR_0130	2017DhaS_0130	2017DhaV_0130	2017DhaW_0130	2017DhaX_0130	2017DhaY_0130
2967	NA	hypothetical protein	Gp37	ACC	66	NA	2001Dha0_0185	2001DhaA_0185	2003DhaA_0190	2004DhaA_0170	2005DhaA_0175	2006DhaA_0175	2006DhaB_0175	2006DhaC_0175	2006DhaD_0175	2006DhaE_0170	2011DhaA_0180	2011DhaB_0160	2012IndA_0155	2015DhaA_0160	2016DhaA_0160	2017DRC106_0170	2017DRC32_0170	2017DRC48_0170	2017DRC55_0170	2017DRC72_0165	2017DRC74_0165	2017DRC82_0170	2017DRC87_0165	2017DhaA_0155	2017DhaAA_0160	2017DhaAB_0160	2017DhaAC_0160	2017DhaAD_0160	2017DhaAE_0160	2017DhaB_0160	2017DhaC_0160	2017DhaD_0160	2017DhaE_0160	2017DhaF_0160	2017DhaN_0160	2017DhaO_0160	2017DhaP_0160	2017DhaR_0160	2017DhaS_0160	2017DhaV_0160	2017DhaW_0160	2017DhaX_0160	2017DhaY_0160
2969	NA	hypothetical protein	Gp39	ACC	66	NA	2001Dha0_0195	2001DhaA_0195	2003DhaA_0200	2004DhaA_0180	2005DhaA_0185	2006DhaA_0185	2006DhaB_0185	2006DhaC_0185	2006DhaD_0185	2006DhaE_0180	2011DhaA_0190	2011DhaB_0170	2012IndA_0165	2015DhaA_0170	2016DhaA_0170	2017DRC106_0175	2017DRC32_0175	2017DRC48_0175	2017DRC55_0175	2017DRC72_0170	2017DRC74_0170	2017DRC82_0175	2017DRC87_0170	2017DhaA_0165	2017DhaAA_0170	2017DhaAB_0170	2017DhaAC_0170	2017DhaAD_0170	2017DhaAE_0170	2017DhaB_0170	2017DhaC_0170	2017DhaD_0170	2017DhaE_0170	2017DhaF_0170	2017DhaN_0170	2017DhaO_0170	2017DhaP_0170	2017DhaR_0170	2017DhaS_0170	2017DhaV_0170	2017DhaW_0170	2017DhaX_0170	2017DhaY_0170
2970	NA	hypothetical protein	Gp40	ACC	66	1992IndM4_0170	2001Dha0_0200	2001DhaA_0200	2003DhaA_0205	2004DhaA_0185	2005DhaA_0190	2006DhaA_0190	2006DhaB_0190	2006DhaC_0190	2006DhaD_0190	2006DhaE_0185	2011DhaA_0195	2011DhaB_0175	2012IndA_0170	2015DhaA_0175	2016DhaA_0175	2017DRC106_0200	2017DRC32_0200	2017DRC48_0200	2017DRC55_0200	2017DRC72_0195	2017DRC74_0195	2017DRC82_0200	2017DRC87_0195	2017DhaA_0170	2017DhaAA_0175	2017DhaAB_0175	2017DhaAC_0175	2017DhaAD_0175	2017DhaAE_0175	2017DhaB_0175	NA	2017DhaD_0175	2017DhaE_0175	2017DhaF_0175	2017DhaN_0175	2017DhaO_0175	2017DhaP_0175	2017DhaR_0175	2017DhaS_0175	2017DhaV_0175	2017DhaW_0175	2017DhaX_0175	2017DhaY_0175
2983	NA	Putative homing endonuclease gene	Gp53	ACC	66	1992IndM4_0235	2001Dha0_0265	2001DhaA_0265	2003DhaA_0270	2004DhaA_0250	2005DhaA_0255	2006DhaA_0255	2006DhaB_0255	2006DhaC_0255	2006DhaD_0255	2006DhaE_0250	2011DhaA_0260	2011DhaB_0240	2012IndA_0235	2015DhaA_0240	2016DhaA_0240	2017DRC106_0265	2017DRC32_0265	2017DRC48_0265	2017DRC55_0265	2017DRC72_0260	2017DRC74_0260	NA	2017DRC87_0260	2017DhaA_0235	2017DhaAA_0240	2017DhaAB_0240	2017DhaAC_0240	2017DhaAD_0240	2017DhaAE_0240	2017DhaB_0240	2017DhaC_0240	2017DhaD_0240	2017DhaE_0240	2017DhaF_0240	2017DhaN_0240	2017DhaO_0240	2017DhaP_0240	2017DhaR_0240	2017DhaS_0240	2017DhaV_0240	2017DhaW_0245	2017DhaX_0240	2017DhaY_0240
3010	hdgA	putative homing endonuclease	Gp80	ACC	66	NA	2001Dha0_0400	2001DhaA_0400	2003DhaA_0405	2004DhaA_0385	2005DhaA_0390	2006DhaA_0390	2006DhaB_0390	2006DhaC_0390	2006DhaD_0390	2006DhaE_0385	2011DhaA_0395	2011DhaB_0375	2012IndA_0370	2015DhaA_0375	2016DhaA_0380	2017DRC106_0400	2017DRC32_0400	2017DRC48_0400	2017DRC55_0400	2017DRC72_0395	2017DRC74_0395	2017DRC82_0405	2017DRC87_0395	2017DhaA_0370	2017DhaAA_0375	2017DhaAB_0375	2017DhaAC_0375	2017DhaAD_0375	2017DhaAE_0375	2017DhaB_0375	2017DhaC_0375	2017DhaD_0375	2017DhaE_0375	2017DhaF_0375	2017DhaN_0375	2017DhaO_0375	2017DhaP_0375	2017DhaR_0375	2017DhaS_0375	2017DhaV_0375	2017DhaW_0380	2017DhaX_0375	2017DhaY_0375
3034	NA	hypothetical protein	Gp105	ACC	66	1992IndM4_0500	2001Dha0_0525	2001DhaA_0525	2003DhaA_0550	2004DhaA_0530	2005DhaA_0540	2006DhaA_0515	2006DhaB_0515	2006DhaC_0515	2006DhaD_0515	2006DhaE_0535	2011DhaA_0535	2011DhaB_0515	2012IndA_0490	2015DhaA_0515	2016DhaA_0520	2017DRC106_0530	2017DRC32_0530	2017DRC48_0530	2017DRC55_0530	2017DRC72_0525	2017DRC74_0525	2017DRC82_0535	2017DRC87_0525	2017DhaA_0510	NA	2017DhaAB_0520	2017DhaAC_0515	2017DhaAD_0515	2017DhaAE_0515	2017DhaB_0515	2017DhaC_0510	2017DhaD_0515	2017DhaE_0515	2017DhaF_0515	2017DhaN_0515	2017DhaO_0515	2017DhaP_0515	2017DhaR_0515	2017DhaS_0515	2017DhaV_0515	2017DhaW_0520	2017DhaX_0515	2017DhaY_0515
3035	NA	hypothetical protein	Gp106	ACC	66	1992IndM4_0505	2001Dha0_0530	2001DhaA_0530	2003DhaA_0555	2004DhaA_0535	2005DhaA_0545	2006DhaA_0520	2006DhaB_0520	2006DhaC_0520	2006DhaD_0520	2006DhaE_0540	2011DhaA_0540	2011DhaB_0520	2012IndA_0495	2015DhaA_0520	2016DhaA_0525	2017DRC106_0535	2017DRC32_0535	2017DRC48_0535	2017DRC55_0535	2017DRC72_0530	2017DRC74_0530	2017DRC82_0540	2017DRC87_0530	2017DhaA_0515	NA	2017DhaAB_0525	2017DhaAC_0520	2017DhaAD_0520	2017DhaAE_0520	2017DhaB_0520	2017DhaC_0515	2017DhaD_0520	2017DhaE_0520	2017DhaF_0520	2017DhaN_0520	2017DhaO_0520	2017DhaP_0520	2017DhaR_0520	2017DhaS_0520	2017DhaV_0520	2017DhaW_0525	2017DhaX_0520	2017DhaY_0520
3048	tcgA	putative homing endonuclease	Gp121	ACC	66	1992IndM4_0585	2001Dha0_0610	2001DhaA_0600	2003DhaA_0615	2004DhaA_0595	2005DhaA_0610	2006DhaA_0585	2006DhaB_0585	2006DhaC_0600	2006DhaD_0600	2006DhaE_0610	2011DhaA_0605	2011DhaB_0585	2012IndA_0560	2015DhaA_0585	2016DhaA_0590	2017DRC106_0615	2017DRC32_0615	2017DRC48_0615	2017DRC55_0615	2017DRC72_0610	2017DRC74_0610	2017DRC82_0620	2017DRC87_0610	2017DhaA_0580	NA	2017DhaAB_0590	2017DhaAC_0585	2017DhaAD_0585	2017DhaAE_0585	2017DhaB_0585	2017DhaC_0580	2017DhaD_0585	2017DhaE_0585	2017DhaF_0585	2017DhaN_0585	2017DhaO_0585	2017DhaP_0585	2017DhaR_0585	2017DhaS_0585	2017DhaV_0585	2017DhaW_0590	2017DhaX_0585	2017DhaY_0585
3055	terL	Large terminase subunit	Gp128	ACC	66	1992IndM4_0620	2001Dha0_0645	2001DhaA_0635	2003DhaA_0650	2004DhaA_0630	2005DhaA_0645	2006DhaA_0620	2006DhaB_0620	2006DhaC_0635	2006DhaD_0635	2006DhaE_0645	2011DhaA_0640	2011DhaB_0620	2012IndA_0595	2015DhaA_0620	2016DhaA_0625	2017DRC106_0650	2017DRC32_0650	2017DRC48_0650	2017DRC55_0650	2017DRC72_0645	2017DRC74_0645	2017DRC82_0655	2017DRC87_0645	2017DhaA_0615	2017DhaAA_0635	2017DhaAB_0625	2017DhaAC_0620	NA	2017DhaAE_0620	2017DhaB_0620	2017DhaC_0615	2017DhaD_0620	2017DhaE_0620	2017DhaF_0620	2017DhaN_0620	2017DhaO_0620	2017DhaP_0620	2017DhaR_0620	2017DhaS_0620	2017DhaV_0620	2017DhaW_0625	2017DhaX_0620	2017DhaY_0620
3088	NA	hypothetical protein	Gp164	ACC	66	NA	2001Dha0_0825	2001DhaA_0815	2003DhaA_0830	2004DhaA_0795	2005DhaA_0810	2006DhaA_0785	2006DhaB_0785	2006DhaC_0805	2006DhaD_0805	2006DhaE_0810	2011DhaA_0805	2011DhaB_0785	2012IndA_0760	2015DhaA_0785	2016DhaA_0790	2017DRC106_0815	2017DRC32_0815	2017DRC48_0815	2017DRC55_0815	2017DRC72_0810	2017DRC74_0810	2017DRC82_0820	2017DRC87_0810	2017DhaA_0780	2017DhaAA_0800	2017DhaAB_0790	2017DhaAC_0785	2017DhaAD_0790	2017DhaAE_0785	2017DhaB_0785	2017DhaC_0780	2017DhaD_0785	2017DhaE_0785	2017DhaF_0785	2017DhaN_0785	2017DhaO_0785	2017DhaP_0785	2017DhaR_0785	2017DhaS_0785	2017DhaV_0785	2017DhaW_0790	2017DhaX_0785	2017DhaY_0785
3089	NA	putative homing endonuclease	Gp165	ACC	66	NA	2001Dha0_0830	2001DhaA_0820	2003DhaA_0835	2004DhaA_0800	2005DhaA_0815	2006DhaA_0790	2006DhaB_0790	2006DhaC_0810	2006DhaD_0810	2006DhaE_0815	2011DhaA_0810	2011DhaB_0790	2012IndA_0765	2015DhaA_0790	2016DhaA_0795	2017DRC106_0820	2017DRC32_0820	2017DRC48_0820	2017DRC55_0820	2017DRC72_0815	2017DRC74_0815	2017DRC82_0825	2017DRC87_0815	2017DhaA_0785	2017DhaAA_0805	2017DhaAB_0795	2017DhaAC_0790	2017DhaAD_0795	2017DhaAE_0790	2017DhaB_0790	2017DhaC_0785	2017DhaD_0790	2017DhaE_0790	2017DhaF_0790	2017DhaN_0790	2017DhaO_0790	2017DhaP_0790	2017DhaR_0790	2017DhaS_0790	2017DhaV_0790	2017DhaW_0795	2017DhaX_0790	2017DhaY_0790
3097	NA	hypothetical protein	Gp172	ACC	66	NA	2001Dha0_0865	2001DhaA_0860	2003DhaA_0870	2004DhaA_0835	2005DhaA_0850	2006DhaA_0825	2006DhaB_0825	2006DhaC_0845	2006DhaD_0845	2006DhaE_0850	2011DhaA_0845	2011DhaB_0825	2012IndA_0805	2015DhaA_0825	2016DhaA_0830	2017DRC106_0855	2017DRC32_0855	2017DRC48_0855	2017DRC55_0855	2017DRC72_0850	2017DRC74_0850	2017DRC82_0860	2017DRC87_0850	2017DhaA_0820	2017DhaAA_0840	2017DhaAB_0830	2017DhaAC_0825	2017DhaAD_0830	2017DhaAE_0825	2017DhaB_0825	2017DhaC_0820	2017DhaD_0825	2017DhaE_0825	2017DhaF_0825	2017DhaN_0825	2017DhaO_0825	2017DhaP_0825	2017DhaR_0825	2017DhaS_0825	2017DhaV_0825	2017DhaW_0830	2017DhaX_0825	2017DhaY_0825
3098	rdgC	RecombinationNAassociated protein	Gp173	ACC	66	NA	2001Dha0_0870	2001DhaA_0865	2003DhaA_0875	2004DhaA_0840	2005DhaA_0855	2006DhaA_0830	2006DhaB_0830	2006DhaC_0850	2006DhaD_0850	2006DhaE_0855	2011DhaA_0850	2011DhaB_0830	2012IndA_0810	2015DhaA_0830	2016DhaA_0835	2017DRC106_0860	2017DRC32_0860	2017DRC48_0860	2017DRC55_0860	2017DRC72_0855	2017DRC74_0855	2017DRC82_0865	2017DRC87_0855	2017DhaA_0825	2017DhaAA_0845	2017DhaAB_0835	2017DhaAC_0830	2017DhaAD_0835	2017DhaAE_0830	2017DhaB_0830	2017DhaC_0825	2017DhaD_0830	2017DhaE_0830	2017DhaF_0830	2017DhaN_0830	2017DhaO_0830	2017DhaP_0830	2017DhaR_0830	2017DhaS_0830	2017DhaV_0830	2017DhaW_0835	2017DhaX_0830	2017DhaY_0830
3108	NA	hypothetical protein	Gp183	ACC	66	1992IndM4_0925	2001Dha0_0925	2001DhaA_0920	2003DhaA_0930	NA	2005DhaA_0910	2006DhaA_0885	2006DhaB_0885	2006DhaC_0910	2006DhaD_0910	2006DhaE_0910	2011DhaA_0905	2011DhaB_0885	2012IndA_0860	2015DhaA_0885	2016DhaA_0890	2017DRC106_0915	2017DRC32_0915	2017DRC48_0915	2017DRC55_0915	2017DRC72_0915	2017DRC74_0915	2017DRC82_0920	2017DRC87_0915	2017DhaA_0880	2017DhaAA_0900	2017DhaAB_0890	2017DhaAC_0885	2017DhaAD_0890	2017DhaAE_0885	2017DhaB_0885	2017DhaC_0880	2017DhaD_0885	2017DhaE_0885	2017DhaF_0885	2017DhaN_0885	2017DhaO_0885	2017DhaP_0885	2017DhaR_0885	2017DhaS_0885	2017DhaV_0885	2017DhaW_0890	2017DhaX_0885	2017DhaY_0885
3127	NA	hypothetical protein	Gp202	ACC	66	1992IndM4_1020	2001Dha0_1020	2001DhaA_1015	2003DhaA_1025	2004DhaA_0990	2005DhaA_1005	2006DhaA_0980	2006DhaB_0980	2006DhaC_1005	2006DhaD_1005	2006DhaE_1005	2011DhaA_1000	2011DhaB_0980	2012IndA_0955	2015DhaA_0980	2016DhaA_0985	2017DRC106_1010	2017DRC32_1010	2017DRC48_1010	2017DRC55_1010	2017DRC72_1010	2017DRC74_1010	2017DRC82_1015	2017DRC87_1010	2017DhaA_0975	2017DhaAA_0995	2017DhaAB_0985	2017DhaAC_0980	2017DhaAD_0985	2017DhaAE_0980	2017DhaB_0980	2017DhaC_0975	2017DhaD_0980	2017DhaE_0980	2017DhaF_0980	2017DhaN_0980	NA	2017DhaP_0980	2017DhaR_0980	2017DhaS_0980	2017DhaV_0980	2017DhaW_0985	2017DhaX_0980	2017DhaY_0980
3128	nrdA	inteinNAcontaining ribonucleoside triphosphate reductase alpha chain precursor	Gp203	ACC	66	1992IndM4_1025	2001Dha0_1025	2001DhaA_1020	2003DhaA_1030	2004DhaA_0995	2005DhaA_1010	2006DhaA_0985	2006DhaB_0985	2006DhaC_1010	2006DhaD_1010	2006DhaE_1010	NA	2011DhaB_0985	2012IndA_0960	2015DhaA_0985	2016DhaA_0990	2017DRC106_1015	2017DRC32_1015	2017DRC48_1015	2017DRC55_1015	2017DRC72_1015	2017DRC74_1015	2017DRC82_1020	2017DRC87_1015	2017DhaA_0980	2017DhaAA_1000	2017DhaAB_0990	2017DhaAC_0985	2017DhaAD_0990	2017DhaAE_0985	2017DhaB_0985	2017DhaC_0980	2017DhaD_0985	2017DhaE_0985	2017DhaF_0985	2017DhaN_0985	2017DhaO_0985	2017DhaP_0985	2017DhaR_0985	2017DhaS_0985	2017DhaV_0985	2017DhaW_0990	2017DhaX_0985	2017DhaY_0985
3130	NA	hypothetical protein	Gp205	ACC	66	1992IndM4_1035	2001Dha0_1035	2001DhaA_1030	2003DhaA_1040	2004DhaA_1005	2005DhaA_1020	2006DhaA_0995	2006DhaB_0995	2006DhaC_1020	2006DhaD_1020	2006DhaE_1020	2011DhaA_1020	2011DhaB_0995	2012IndA_0970	2015DhaA_0995	2016DhaA_1000	2017DRC106_1025	2017DRC32_1025	2017DRC48_1025	2017DRC55_1025	2017DRC72_1025	2017DRC74_1025	2017DRC82_1030	2017DRC87_1025	2017DhaA_0990	2017DhaAA_1010	2017DhaAB_1000	2017DhaAC_0995	2017DhaAD_1000	2017DhaAE_0995	2017DhaB_0995	2017DhaC_0990	2017DhaD_0995	2017DhaE_0995	2017DhaF_0995	2017DhaN_0995	2017DhaO_0995	2017DhaP_0995	2017DhaR_0995	2017DhaS_0995	2017DhaV_0995	2017DhaW_1000	2017DhaX_0995	2017DhaY_0995
3132	NA	putative Gp5 baseplate hub subunit and tail lysozyme	Gp207	ACC	66	1992IndM4_1045	2001Dha0_1045	2001DhaA_1040	2003DhaA_1050	2004DhaA_1015	2005DhaA_1030	2006DhaA_1005	2006DhaB_1005	2006DhaC_1030	2006DhaD_1030	2006DhaE_1030	2011DhaA_1030	2011DhaB_1005	2012IndA_0980	2015DhaA_1005	2016DhaA_1010	2017DRC106_1035	2017DRC32_1035	2017DRC48_1035	2017DRC55_1035	2017DRC72_1035	2017DRC74_1035	2017DRC82_1040	2017DRC87_1035	2017DhaA_1000	2017DhaAA_1020	2017DhaAB_1010	2017DhaAC_1005	2017DhaAD_1010	2017DhaAE_1005	2017DhaB_1005	2017DhaC_1000	2017DhaD_1005	2017DhaE_1005	2017DhaF_1005	2017DhaN_1005	2017DhaO_1005	2017DhaP_1005	2017DhaR_1005	2017DhaS_1005	2017DhaV_1005	2017DhaW_1010	2017DhaX_1005	2017DhaY_1005
3136	NA	ClpP ATP-dependent protease subunit	Gp211	ACC	66	1992IndM4_1065	2001Dha0_1065	2001DhaA_1060	2003DhaA_1070	2004DhaA_1035	2005DhaA_1050	2006DhaA_1025	2006DhaB_1025	2006DhaC_1050	2006DhaD_1050	2006DhaE_1050	2011DhaA_1050	2011DhaB_1025	2012IndA_1000	2015DhaA_1025	2016DhaA_1030	2017DRC106_1055	2017DRC32_1055	2017DRC48_1055	2017DRC55_1055	2017DRC72_1055	2017DRC74_1055	2017DRC82_1060	2017DRC87_1055	2017DhaA_1020	2017DhaAA_1040	2017DhaAB_1030	2017DhaAC_1025	2017DhaAD_1030	2017DhaAE_1025	2017DhaB_1025	2017DhaC_1020	2017DhaD_1025	2017DhaE_1025	2017DhaF_1025	2017DhaN_1025	2017DhaO_1025	2017DhaP_1025	2017DhaR_1025	2017DhaS_1025	2017DhaV_1025	2017DhaW_1030	2017DhaX_1025	2017DhaY_1025
3137	NA	hypothetical protein	Gp212	ACC	66	1992IndM4_1070	2001Dha0_1070	2001DhaA_1065	2003DhaA_1075	2004DhaA_1040	2005DhaA_1055	2006DhaA_1030	2006DhaB_1030	2006DhaC_1055	2006DhaD_1055	2006DhaE_1055	2011DhaA_1055	2011DhaB_1030	2012IndA_1005	2015DhaA_1030	2016DhaA_1035	2017DRC106_1060	2017DRC32_1060	2017DRC48_1060	2017DRC55_1060	2017DRC72_1060	2017DRC74_1060	2017DRC82_1065	2017DRC87_1060	2017DhaA_1025	2017DhaAA_1045	2017DhaAB_1035	2017DhaAC_1030	2017DhaAD_1035	2017DhaAE_1030	2017DhaB_1030	2017DhaC_1025	2017DhaD_1030	2017DhaE_1030	2017DhaF_1030	2017DhaN_1030	2017DhaO_1030	2017DhaP_1030	2017DhaR_1030	2017DhaS_1030	2017DhaV_1030	2017DhaW_1035	2017DhaX_1030	2017DhaY_1030
3138	NA	hypothetical protein	Gp213	ACC	66	1992IndM4_1075	2001Dha0_1075	2001DhaA_1070	2003DhaA_1080	2004DhaA_1045	2005DhaA_1060	2006DhaA_1035	2006DhaB_1035	2006DhaC_1060	2006DhaD_1060	2006DhaE_1060	2011DhaA_1060	2011DhaB_1035	2012IndA_1010	2015DhaA_1035	2016DhaA_1040	2017DRC106_1065	2017DRC32_1065	2017DRC48_1065	2017DRC55_1065	2017DRC72_1065	2017DRC74_1065	2017DRC82_1070	2017DRC87_1065	2017DhaA_1030	2017DhaAA_1050	2017DhaAB_1040	2017DhaAC_1035	2017DhaAD_1040	2017DhaAE_1035	2017DhaB_1035	2017DhaC_1030	2017DhaD_1035	2017DhaE_1035	2017DhaF_1035	2017DhaN_1035	2017DhaO_1035	2017DhaP_1035	2017DhaR_1035	2017DhaS_1035	2017DhaV_1035	2017DhaW_1040	2017DhaX_1035	2017DhaY_1035
2979	NA	hypothetical protein	Gp49	ACC	65	1992IndM4_0215	2001Dha0_0245	2001DhaA_0245	2003DhaA_0250	2004DhaA_0230	2005DhaA_0235	2006DhaA_0235	2006DhaB_0235	2006DhaC_0235	2006DhaD_0235	2006DhaE_0230	2011DhaA_0240	2011DhaB_0220	2012IndA_0215	2015DhaA_0220	2016DhaA_0220	2017DRC106_0245	2017DRC32_0245	2017DRC48_0245	2017DRC55_0245	2017DRC72_0240	2017DRC74_0240	2017DRC82_0245	2017DRC87_0240	2017DhaA_0215	2017DhaAA_0220	2017DhaAB_0220	2017DhaAC_0220	2017DhaAD_0220	2017DhaAE_0220	2017DhaB_0220	2017DhaC_0220	2017DhaD_0220	2017DhaE_0220	2017DhaF_0220	2017DhaN_0220	2017DhaO_0220	2017DhaP_0220	2017DhaR_0220	2017DhaS_0220	2017DhaV_0220	NA	2017DhaX_0220	2017DhaY_0220
3042	nrdD	Anaerobic nucleoside diphosphate reductase	Gp113	ACC	65	1992IndM4_0540	2001Dha0_0565	NA	2003DhaA_0590	2004DhaA_0570	2005DhaA_0580	2006DhaA_0555	2006DhaB_0555	2006DhaC_0555	2006DhaD_0555	NA	2011DhaA_0575	2011DhaB_0555	2012IndA_0530	2015DhaA_0555	2016DhaA_0560	2017DRC106_0570	2017DRC32_0570	2017DRC48_0570	2017DRC55_0570	2017DRC72_0565	2017DRC74_0565	2017DRC82_0575	2017DRC87_0565	2017DhaA_0550	2017DhaAA_0565	2017DhaAB_0560	2017DhaAC_0555	2017DhaAD_0555	2017DhaAE_0555	2017DhaB_0555	2017DhaC_0550	2017DhaD_0555	2017DhaE_0555	2017DhaF_0555	2017DhaN_0555	2017DhaO_0555	2017DhaP_0555	2017DhaR_0555	2017DhaS_0555	2017DhaV_0555	2017DhaW_0560	2017DhaX_0555	2017DhaY_0555
3033	NA	hypothetical protein	Gp104	ACC	64	1992IndM4_0495	2001Dha0_0520	2001DhaA_0520	2003DhaA_0545	2004DhaA_0525	2005DhaA_0535	2006DhaA_0510	2006DhaB_0510	2006DhaC_0510	2006DhaD_0510	2006DhaE_0530	2011DhaA_0530	2011DhaB_0510	2012IndA_0485	2015DhaA_0510	2016DhaA_0515	2017DRC106_0525	NA	NA	NA	2017DRC72_0520	2017DRC74_0520	2017DRC82_0530	2017DRC87_0520	2017DhaA_0505	2017DhaAA_0510	2017DhaAB_0515	2017DhaAC_0510	2017DhaAD_0510	2017DhaAE_0510	2017DhaB_0510	2017DhaC_0505	2017DhaD_0510	2017DhaE_0510	2017DhaF_0510	2017DhaN_0510	2017DhaO_0510	2017DhaP_0510	2017DhaR_0510	2017DhaS_0510	2017DhaV_0510	2017DhaW_0515	2017DhaX_0510	2017DhaY_0510
3099	NA	putative homing endonuclease	Gp174	ACC	64	NA	2001Dha0_0875	2001DhaA_0870	2003DhaA_0880	2004DhaA_0845	2005DhaA_0860	2006DhaA_0835	2006DhaB_0835	NA	NA	2006DhaE_0860	2011DhaA_0855	2011DhaB_0835	2012IndA_0815	2015DhaA_0835	2016DhaA_0840	2017DRC106_0865	2017DRC32_0865	2017DRC48_0865	2017DRC55_0865	2017DRC72_0865	2017DRC74_0865	2017DRC82_0870	2017DRC87_0865	2017DhaA_0830	2017DhaAA_0850	2017DhaAB_0840	2017DhaAC_0835	2017DhaAD_0840	2017DhaAE_0835	2017DhaB_0835	2017DhaC_0830	2017DhaD_0835	2017DhaE_0835	2017DhaF_0835	2017DhaN_0835	2017DhaO_0835	2017DhaP_0835	2017DhaR_0835	2017DhaS_0835	2017DhaV_0835	2017DhaW_0840	2017DhaX_0835	2017DhaY_0835
3124	NA	hypothetical protein	Gp199	ACC	64	1992IndM4_1005	2001Dha0_1005	2001DhaA_1000	2003DhaA_1010	2004DhaA_0975	2005DhaA_0990	2006DhaA_0965	2006DhaB_0965	2006DhaC_0990	2006DhaD_0990	2006DhaE_0990	2011DhaA_0985	2011DhaB_0965	2012IndA_0940	2015DhaA_0965	2016DhaA_0970	2017DRC106_0995	2017DRC32_0995	2017DRC48_0995	2017DRC55_0995	2017DRC72_0995	2017DRC74_0995	2017DRC82_1000	2017DRC87_0995	2017DhaA_0960	2017DhaAA_0980	2017DhaAB_0970	2017DhaAC_0965	2017DhaAD_0970	2017DhaAE_0965	2017DhaB_0965	2017DhaC_0960	2017DhaD_0965	2017DhaE_0965	2017DhaF_0965	2017DhaN_0965	2017DhaO_0965	2017DhaP_0965	2017DhaR_0965	2017DhaS_0965	2017DhaV_0965	2017DhaW_0970	2017DhaX_0965	2017DhaY_0965
3152	NA	ribose-phosphate pyrophosphokinase	Gp228	ACC	63	1992IndM4_1145	2001Dha0_1145	2001DhaA_1140	2003DhaA_1150	NA	2005DhaA_1130	2006DhaA_1105	2006DhaB_1105	NA	NA	NA	2011DhaA_1115	2011DhaB_1090	2012IndA_1080	2015DhaA_1090	2016DhaA_1095	2017DRC106_1135	2017DRC32_1135	2017DRC48_1135	2017DRC55_1135	2017DRC72_1135	2017DRC74_1135	2017DRC82_1140	2017DRC87_1135	2017DhaA_1085	2017DhaAA_1105	2017DhaAB_1095	2017DhaAC_1090	2017DhaAD_1095	2017DhaAE_1090	2017DhaB_1090	2017DhaC_1085	2017DhaD_1090	2017DhaE_1090	2017DhaF_1090	2017DhaN_1090	2017DhaO_1090	2017DhaP_1090	2017DhaR_1090	2017DhaS_1090	2017DhaV_1090	2017DhaW_1095	2017DhaX_1090	2017DhaY_1090
3153	NA	nicotinate phosphoribosyltransferase	Gp229	ACC	62	1992IndM4_1150	2001Dha0_1150	2001DhaA_1145	2003DhaA_1155	NA	2005DhaA_1135	2006DhaA_1110	2006DhaB_1110	NA	NA	NA	2011DhaA_1120	2011DhaB_1095	2012IndA_1085	2015DhaA_1095	2016DhaA_1100	2017DRC106_1140	2017DRC32_1140	2017DRC48_1140	2017DRC55_1140	2017DRC72_1140	2017DRC74_1140	2017DRC82_1145	2017DRC87_1140	2017DhaA_1090	2017DhaAA_1110	2017DhaAB_1100	2017DhaAC_1095	2017DhaAD_1100	2017DhaAE_1095	2017DhaB_1095	2017DhaC_1090	2017DhaD_1095	2017DhaE_1095	2017DhaF_1095	NA	2017DhaO_1095	2017DhaP_1095	2017DhaR_1095	2017DhaS_1095	2017DhaV_1095	2017DhaW_1100	2017DhaX_1095	2017DhaY_1095
2942	NA	hypothetical protein	Gp6	ACC	59	1992IndM4_0030	2001Dha0_0030	2001DhaA_0030	2003DhaA_0035	2004DhaA_0030	2005DhaA_0030	2006DhaA_0030	2006DhaB_0030	2006DhaC_0030	2006DhaD_0030	2006DhaE_0030	2011DhaA_0035	2011DhaB_0035	2012IndA_0030	2015DhaA_0035	2016DhaA_0035	NA	NA	NA	NA	NA	NA	NA	NA	2017DhaA_0035	2017DhaAA_0035	2017DhaAB_0035	2017DhaAC_0035	2017DhaAD_0035	2017DhaAE_0035	2017DhaB_0035	2017DhaC_0035	2017DhaD_0035	2017DhaE_0035	2017DhaF_0035	2017DhaN_0035	2017DhaO_0035	2017DhaP_0035	2017DhaR_0035	2017DhaS_0035	2017DhaV_0035	2017DhaW_0035	2017DhaX_0035	2017DhaY_0035
2976	NA	hypothetical protein	Gp46	ACC	59	1992IndM4_0200	2001Dha0_0230	2001DhaA_0230	2003DhaA_0235	2004DhaA_0215	2005DhaA_0220	2006DhaA_0220	2006DhaB_0220	2006DhaC_0220	2006DhaD_0220	2006DhaE_0215	2011DhaA_0225	2011DhaB_0205	2012IndA_0200	2015DhaA_0205	2016DhaA_0205	NA	NA	NA	NA	NA	NA	NA	NA	2017DhaA_0200	2017DhaAA_0205	2017DhaAB_0205	2017DhaAC_0205	2017DhaAD_0205	2017DhaAE_0205	2017DhaB_0205	2017DhaC_0205	2017DhaD_0205	2017DhaE_0205	2017DhaF_0205	2017DhaN_0205	2017DhaO_0205	2017DhaP_0205	2017DhaR_0205	2017DhaS_0205	2017DhaV_0205	2017DhaW_0205	2017DhaX_0205	2017DhaY_0205
2945	NA	hypothetical protein	Gp9	ACC	58	NA	2001Dha0_0045	2001DhaA_0045	2003DhaA_0050	2004DhaA_0045	2005DhaA_0045	2006DhaA_0045	2006DhaB_0045	2006DhaC_0045	2006DhaD_0045	2006DhaE_0045	2011DhaA_0050	2011DhaB_0050	2012IndA_0045	2015DhaA_0050	2016DhaA_0050	NA	NA	NA	NA	NA	NA	NA	NA	2017DhaA_0050	2017DhaAA_0050	2017DhaAB_0050	2017DhaAC_0050	2017DhaAD_0050	2017DhaAE_0050	2017DhaB_0050	2017DhaC_0050	2017DhaD_0050	2017DhaE_0050	2017DhaF_0050	2017DhaN_0050	2017DhaO_0050	2017DhaP_0050	2017DhaR_0050	2017DhaS_0050	2017DhaV_0050	2017DhaW_0050	2017DhaX_0050	2017DhaY_0050
2947	NA	hypothetical protein	Gp11	ACC	58	NA	2001Dha0_0055	2001DhaA_0055	2003DhaA_0060	2004DhaA_0055	2005DhaA_0055	2006DhaA_0055	2006DhaB_0055	2006DhaC_0055	2006DhaD_0055	2006DhaE_0055	2011DhaA_0060	2011DhaB_0060	2012IndA_0055	2015DhaA_0060	2016DhaA_0060	NA	NA	NA	NA	NA	NA	NA	NA	2017DhaA_0060	2017DhaAA_0060	2017DhaAB_0060	2017DhaAC_0060	2017DhaAD_0060	2017DhaAE_0060	2017DhaB_0060	2017DhaC_0060	2017DhaD_0060	2017DhaE_0060	2017DhaF_0060	2017DhaN_0060	2017DhaO_0060	2017DhaP_0060	2017DhaR_0060	2017DhaS_0060	2017DhaV_0060	2017DhaW_0060	2017DhaX_0060	2017DhaY_0060
2948	NA	hypothetical protein	Gp12	ACC	58	NA	2001Dha0_0060	2001DhaA_0060	2003DhaA_0065	2004DhaA_0060	2005DhaA_0060	2006DhaA_0060	2006DhaB_0060	2006DhaC_0060	2006DhaD_0060	2006DhaE_0060	2011DhaA_0065	2011DhaB_0065	2012IndA_0060	2015DhaA_0065	2016DhaA_0065	NA	NA	NA	NA	NA	NA	NA	NA	2017DhaA_0065	2017DhaAA_0065	2017DhaAB_0065	2017DhaAC_0065	2017DhaAD_0065	2017DhaAE_0065	2017DhaB_0065	2017DhaC_0065	2017DhaD_0065	2017DhaE_0065	2017DhaF_0065	2017DhaN_0065	2017DhaO_0065	2017DhaP_0065	2017DhaR_0065	2017DhaS_0065	2017DhaV_0065	2017DhaW_0065	2017DhaX_0065	2017DhaY_0065
2949	NA	hypothetical protein	Gp13	ACC	58	NA	2001Dha0_0065	2001DhaA_0065	2003DhaA_0070	2004DhaA_0065	2005DhaA_0065	2006DhaA_0065	2006DhaB_0065	2006DhaC_0065	2006DhaD_0065	2006DhaE_0065	2011DhaA_0070	2011DhaB_0070	2012IndA_0065	2015DhaA_0070	2016DhaA_0070	NA	NA	NA	NA	NA	NA	NA	NA	2017DhaA_0070	2017DhaAA_0070	2017DhaAB_0070	2017DhaAC_0070	2017DhaAD_0070	2017DhaAE_0070	2017DhaB_0070	2017DhaC_0070	2017DhaD_0070	2017DhaE_0070	2017DhaF_0070	2017DhaN_0070	2017DhaO_0070	2017DhaP_0070	2017DhaR_0070	2017DhaS_0070	2017DhaV_0070	2017DhaW_0070	2017DhaX_0070	2017DhaY_0070
2950	NA	hypothetical protein	Gp14	ACC	58	NA	2001Dha0_0070	2001DhaA_0070	2003DhaA_0075	2004DhaA_0070	2005DhaA_0070	2006DhaA_0070	2006DhaB_0070	2006DhaC_0070	2006DhaD_0070	2006DhaE_0070	2011DhaA_0075	2011DhaB_0075	2012IndA_0070	2015DhaA_0075	2016DhaA_0075	NA	NA	NA	NA	NA	NA	NA	NA	2017DhaA_0075	2017DhaAA_0075	2017DhaAB_0075	2017DhaAC_0075	2017DhaAD_0075	2017DhaAE_0075	2017DhaB_0075	2017DhaC_0075	2017DhaD_0075	2017DhaE_0075	2017DhaF_0075	2017DhaN_0075	2017DhaO_0075	2017DhaP_0075	2017DhaR_0075	2017DhaS_0075	2017DhaV_0075	2017DhaW_0075	2017DhaX_0075	2017DhaY_0075
2951	NA	hypothetical protein	Gp15	ACC	58	NA	2001Dha0_0075	2001DhaA_0075	2003DhaA_0080	2004DhaA_0075	2005DhaA_0075	2006DhaA_0075	2006DhaB_0075	2006DhaC_0075	2006DhaD_0075	2006DhaE_0075	2011DhaA_0080	2011DhaB_0080	2012IndA_0075	2015DhaA_0080	2016DhaA_0080	NA	NA	NA	NA	NA	NA	NA	NA	2017DhaA_0080	2017DhaAA_0080	2017DhaAB_0080	2017DhaAC_0080	2017DhaAD_0080	2017DhaAE_0080	2017DhaB_0080	2017DhaC_0080	2017DhaD_0080	2017DhaE_0080	2017DhaF_0080	2017DhaN_0080	2017DhaO_0080	2017DhaP_0080	2017DhaR_0080	2017DhaS_0080	2017DhaV_0080	2017DhaW_0080	2017DhaX_0080	2017DhaY_0080
2956	NA	hypothetical protein	Gp26	ACC	58	NA	2001Dha0_0130	2001DhaA_0130	2003DhaA_0135	2004DhaA_0115	2005DhaA_0120	2006DhaA_0120	2006DhaB_0120	2006DhaC_0120	2006DhaD_0120	2006DhaE_0115	2011DhaA_0125	2011DhaB_0105	2012IndA_0100	2015DhaA_0105	2016DhaA_0105	NA	NA	NA	NA	NA	NA	NA	NA	2017DhaA_0100	2017DhaAA_0105	2017DhaAB_0105	2017DhaAC_0105	2017DhaAD_0105	2017DhaAE_0105	2017DhaB_0105	2017DhaC_0105	2017DhaD_0105	2017DhaE_0105	2017DhaF_0105	2017DhaN_0105	2017DhaO_0105	2017DhaP_0105	2017DhaR_0105	2017DhaS_0105	2017DhaV_0105	2017DhaW_0105	2017DhaX_0105	2017DhaY_0105
2957	NA	hypothetical protein	Gp27	ACC	58	NA	2001Dha0_0135	2001DhaA_0135	2003DhaA_0140	2004DhaA_0120	2005DhaA_0125	2006DhaA_0125	2006DhaB_0125	2006DhaC_0125	2006DhaD_0125	2006DhaE_0120	2011DhaA_0130	2011DhaB_0110	2012IndA_0105	2015DhaA_0110	2016DhaA_0110	NA	NA	NA	NA	NA	NA	NA	NA	2017DhaA_0105	2017DhaAA_0110	2017DhaAB_0110	2017DhaAC_0110	2017DhaAD_0110	2017DhaAE_0110	2017DhaB_0110	2017DhaC_0110	2017DhaD_0110	2017DhaE_0110	2017DhaF_0110	2017DhaN_0110	2017DhaO_0110	2017DhaP_0110	2017DhaR_0110	2017DhaS_0110	2017DhaV_0110	2017DhaW_0110	2017DhaX_0110	2017DhaY_0110
2966	NA	hypothetical protein	Gp36	ACC	58	NA	2001Dha0_0180	2001DhaA_0180	2003DhaA_0185	2004DhaA_0165	2005DhaA_0170	2006DhaA_0170	2006DhaB_0170	2006DhaC_0170	2006DhaD_0170	2006DhaE_0165	2011DhaA_0175	2011DhaB_0155	2012IndA_0150	2015DhaA_0155	2016DhaA_0155	NA	NA	NA	NA	NA	NA	NA	NA	2017DhaA_0150	2017DhaAA_0155	2017DhaAB_0155	2017DhaAC_0155	2017DhaAD_0155	2017DhaAE_0155	2017DhaB_0155	2017DhaC_0155	2017DhaD_0155	2017DhaE_0155	2017DhaF_0155	2017DhaN_0155	2017DhaO_0155	2017DhaP_0155	2017DhaR_0155	2017DhaS_0155	2017DhaV_0155	2017DhaW_0155	2017DhaX_0155	2017DhaY_0155
2962	NA	hypothetical protein	Gp32	ACC	57	NA	2001Dha0_0160	2001DhaA_0160	2003DhaA_0165	2004DhaA_0145	2005DhaA_0150	2006DhaA_0150	2006DhaB_0150	2006DhaC_0150	2006DhaD_0150	2006DhaE_0145	2011DhaA_0155	2011DhaB_0135	2012IndA_0130	2015DhaA_0135	2016DhaA_0135	NA	NA	NA	NA	NA	NA	NA	NA	2017DhaA_0130	2017DhaAA_0135	2017DhaAB_0135	2017DhaAC_0135	2017DhaAD_0135	2017DhaAE_0135	2017DhaB_0135	2017DhaC_0135	2017DhaD_0135	2017DhaE_0135	2017DhaF_0135	2017DhaN_0135	2017DhaO_0135	2017DhaP_0135	2017DhaR_0135	2017DhaS_0135	2017DhaV_0135	2017DhaW_0135	2017DhaX_0135	2017DhaY_0135
2964	NA	hypothetical protein	Gp34	ACC	57	NA	2001Dha0_0170	2001DhaA_0170	2003DhaA_0175	2004DhaA_0155	2005DhaA_0160	2006DhaA_0160	2006DhaB_0160	2006DhaC_0160	2006DhaD_0160	2006DhaE_0155	2011DhaA_0165	2011DhaB_0145	2012IndA_0140	2015DhaA_0145	2016DhaA_0145	NA	NA	NA	NA	NA	NA	NA	NA	2017DhaA_0140	2017DhaAA_0145	2017DhaAB_0145	2017DhaAC_0145	2017DhaAD_0145	2017DhaAE_0145	2017DhaB_0145	2017DhaC_0145	2017DhaD_0145	2017DhaE_0145	2017DhaF_0145	2017DhaN_0145	2017DhaO_0145	2017DhaP_0145	2017DhaR_0145	2017DhaS_0145	2017DhaV_0145	2017DhaW_0145	2017DhaX_0145	2017DhaY_0145
2965	NA	hypothetical protein	Gp35	ACC	57	NA	2001Dha0_0175	2001DhaA_0175	2003DhaA_0180	2004DhaA_0160	2005DhaA_0165	2006DhaA_0165	2006DhaB_0165	2006DhaC_0165	2006DhaD_0165	2006DhaE_0160	2011DhaA_0170	2011DhaB_0150	2012IndA_0145	2015DhaA_0150	2016DhaA_0150	NA	NA	NA	NA	NA	NA	NA	NA	2017DhaA_0145	2017DhaAA_0150	2017DhaAB_0150	2017DhaAC_0150	2017DhaAD_0150	2017DhaAE_0150	2017DhaB_0150	2017DhaC_0150	2017DhaD_0150	2017DhaE_0150	2017DhaF_0150	2017DhaN_0150	2017DhaO_0150	2017DhaP_0150	2017DhaR_0150	2017DhaS_0150	2017DhaV_0150	2017DhaW_0150	2017DhaX_0150	2017DhaY_0150
3025	NA	hypothetical protein	Gp95	ACC	57	NA	2001Dha0_0475	2001DhaA_0475	2003DhaA_0505	2004DhaA_0485	2005DhaA_0490	2006DhaA_0465	2006DhaB_0465	2006DhaC_0465	2006DhaD_0465	2006DhaE_0485	2011DhaA_0495	2011DhaB_0475	2012IndA_0445	2015DhaA_0475	2016DhaA_0480	NA	NA	NA	NA	NA	NA	NA	NA	2017DhaA_0470	2017DhaAA_0475	2017DhaAB_0475	2017DhaAC_0475	2017DhaAD_0475	2017DhaAE_0475	2017DhaB_0475	2017DhaC_0475	2017DhaD_0475	2017DhaE_0475	2017DhaF_0475	2017DhaN_0475	2017DhaO_0475	2017DhaP_0475	2017DhaR_0475	2017DhaS_0475	2017DhaV_0475	2017DhaW_0480	2017DhaX_0475	2017DhaY_0475
3026	NA	hypothetical protein	Gp96	ACC	57	NA	2001Dha0_0480	2001DhaA_0480	2003DhaA_0510	2004DhaA_0490	2005DhaA_0495	2006DhaA_0470	2006DhaB_0470	2006DhaC_0470	2006DhaD_0470	2006DhaE_0490	2011DhaA_0500	2011DhaB_0480	2012IndA_0450	2015DhaA_0480	2016DhaA_0485	NA	NA	NA	NA	NA	NA	NA	NA	2017DhaA_0475	2017DhaAA_0480	2017DhaAB_0480	2017DhaAC_0480	2017DhaAD_0480	2017DhaAE_0480	2017DhaB_0480	2017DhaC_0480	2017DhaD_0480	2017DhaE_0480	2017DhaF_0480	2017DhaN_0480	2017DhaO_0480	2017DhaP_0480	2017DhaR_0480	2017DhaS_0480	2017DhaV_0480	2017DhaW_0485	2017DhaX_0480	2017DhaY_0480
249	NA	hypothetical protein	Gp19	ACC	56	NA	2001Dha0_0095	2001DhaA_0095	2003DhaA_0100	2004DhaA_0095	2005DhaA_0085	2006DhaA_0085	2006DhaB_0085	2006DhaC_0085	2006DhaD_0085	2006DhaE_0095	2011DhaA_0090	2011DhaB_0090	NA	2015DhaA_0090	2016DhaA_0090	NA	NA	NA	NA	NA	NA	NA	NA	2017DhaA_0090	2017DhaAA_0090	2017DhaAB_0090	2017DhaAC_0090	2017DhaAD_0090	2017DhaAE_0090	2017DhaB_0090	2017DhaC_0090	2017DhaD_0090	2017DhaE_0090	2017DhaF_0090	2017DhaN_0090	2017DhaO_0090	2017DhaP_0090	2017DhaR_0090	2017DhaS_0090	2017DhaV_0090	2017DhaW_0090	2017DhaX_0090	2017DhaY_0090
250	NA	hypothetical protein	Gp20	ACC	56	NA	2001Dha0_0100	2001DhaA_0100	2003DhaA_0105	2004DhaA_0100	2005DhaA_0090	2006DhaA_0090	2006DhaB_0090	2006DhaC_0090	2006DhaD_0090	2006DhaE_0100	2011DhaA_0095	2011DhaB_0095	NA	2015DhaA_0095	2016DhaA_0095	NA	NA	NA	NA	NA	NA	NA	NA	2017DhaA_0095	2017DhaAA_0095	2017DhaAB_0095	2017DhaAC_0095	2017DhaAD_0095	2017DhaAE_0095	2017DhaB_0095	2017DhaC_0095	2017DhaD_0095	2017DhaE_0095	2017DhaF_0095	2017DhaN_0095	2017DhaO_0095	2017DhaP_0095	2017DhaR_0095	2017DhaS_0095	2017DhaV_0095	2017DhaW_0095	2017DhaX_0095	2017DhaY_0095
402	NA	hypothetical protein	Gp171	ACC	54	NA	2001Dha0_0860	2001DhaA_0855	2003DhaA_0865	2004DhaA_0830	2005DhaA_0845	2006DhaA_0820	2006DhaB_0820	2006DhaC_0840	2006DhaD_0840	2006DhaE_0845	2011DhaA_0840	2011DhaB_0820	NA	2015DhaA_0820	2016DhaA_0825	2017DRC106_0850	2017DRC32_0850	2017DRC48_0850	2017DRC55_0850	2017DRC72_0845	2017DRC74_0845	2017DRC82_0855	2017DRC87_0845	2017DhaA_0815	2017DhaAA_0835	2017DhaAB_0825	2017DhaAC_0820	2017DhaAD_0825	2017DhaAE_0820	2017DhaB_0820	2017DhaC_0815	2017DhaD_0820	2017DhaE_0820	2017DhaF_0820	2017DhaN_0820	2017DhaO_0820	2017DhaP_0820	2017DhaR_0820	2017DhaS_0820	2017DhaV_0820	2017DhaW_0825	2017DhaX_0820	2017DhaY_0820
2963	NA	hypothetical protein	Gp33	ACC	51	NA	2001Dha0_0165	2001DhaA_0165	2003DhaA_0170	2004DhaA_0150	2005DhaA_0155	2006DhaA_0155	2006DhaB_0155	2006DhaC_0155	2006DhaD_0155	2006DhaE_0150	2011DhaA_0160	2011DhaB_0140	2012IndA_0135	NA	2016DhaA_0140	NA	NA	NA	NA	NA	NA	NA	NA	2017DhaA_0135	2017DhaAA_0140	2017DhaAB_0140	2017DhaAC_0140	2017DhaAD_0140	2017DhaAE_0140	2017DhaB_0140	2017DhaC_0140	2017DhaD_0140	2017DhaE_0140	2017DhaF_0140	2017DhaN_0140	2017DhaO_0140	2017DhaP_0140	2017DhaR_0140	2017DhaS_0140	2017DhaV_0140	2017DhaW_0140	2017DhaX_0140	2017DhaY_0140
3073	NA	hypothetical protein	Gp146	ACC	51	1992IndM4_0710	2001Dha0_0735	2001DhaA_0725	2003DhaA_0740	2004DhaA_0720	2005DhaA_0735	2006DhaA_0710	2006DhaB_0710	NA	NA	2006DhaE_0735	2011DhaA_0730	2011DhaB_0710	2012IndA_0685	2015DhaA_0710	2016DhaA_0715	2017DRC106_0740	2017DRC32_0740	2017DRC48_0740	2017DRC55_0740	2017DRC72_0735	2017DRC74_0735	2017DRC82_0745	2017DRC87_0735	2017DhaA_0705	2017DhaAA_0725	2017DhaAB_0715	2017DhaAC_0710	2017DhaAD_0715	2017DhaAE_0710	2017DhaB_0710	2017DhaC_0705	2017DhaD_0710	2017DhaE_0710	2017DhaF_0710	2017DhaN_0710	2017DhaO_0710	2017DhaP_0710	2017DhaR_0710	2017DhaS_0710	2017DhaV_0710	2017DhaW_0715	2017DhaX_0710	2017DhaY_0710
3074	helA	Accessory helicase	Gp147	ACC	51	1992IndM4_0715	2001Dha0_0740	2001DhaA_0730	2003DhaA_0745	2004DhaA_0725	2005DhaA_0740	2006DhaA_0715	2006DhaB_0715	NA	NA	2006DhaE_0740	2011DhaA_0735	2011DhaB_0715	2012IndA_0690	2015DhaA_0715	2016DhaA_0720	2017DRC106_0745	2017DRC32_0745	2017DRC48_0745	2017DRC55_0745	2017DRC72_0740	2017DRC74_0740	2017DRC82_0750	2017DRC87_0740	2017DhaA_0710	2017DhaAA_0730	2017DhaAB_0720	2017DhaAC_0715	2017DhaAD_0720	2017DhaAE_0715	2017DhaB_0715	2017DhaC_0710	2017DhaD_0715	2017DhaE_0715	2017DhaF_0715	2017DhaN_0715	2017DhaO_0715	2017DhaP_0715	2017DhaR_0715	2017DhaS_0715	2017DhaV_0715	2017DhaW_0720	2017DhaX_0715	2017DhaY_0715
3075	NA	hypothetical protein	Gp148	ACC	51	1992IndM4_0720	2001Dha0_0745	2001DhaA_0735	2003DhaA_0750	2004DhaA_0730	2005DhaA_0745	2006DhaA_0720	2006DhaB_0720	NA	NA	2006DhaE_0745	2011DhaA_0740	2011DhaB_0720	2012IndA_0695	2015DhaA_0720	2016DhaA_0725	2017DRC106_0750	2017DRC32_0750	2017DRC48_0750	2017DRC55_0750	2017DRC72_0745	2017DRC74_0745	2017DRC82_0755	2017DRC87_0745	2017DhaA_0715	2017DhaAA_0735	2017DhaAB_0725	2017DhaAC_0720	2017DhaAD_0725	2017DhaAE_0720	2017DhaB_0720	2017DhaC_0715	2017DhaD_0720	2017DhaE_0720	2017DhaF_0720	2017DhaN_0720	2017DhaO_0720	2017DhaP_0720	2017DhaR_0720	2017DhaS_0720	2017DhaV_0720	2017DhaW_0725	2017DhaX_0720	2017DhaY_0720
3076	NA	hypothetical protein	Gp149	ACC	51	1992IndM4_0725	2001Dha0_0750	2001DhaA_0740	2003DhaA_0755	2004DhaA_0735	2005DhaA_0750	2006DhaA_0725	2006DhaB_0725	NA	NA	2006DhaE_0750	2011DhaA_0745	2011DhaB_0725	2012IndA_0700	2015DhaA_0725	2016DhaA_0730	2017DRC106_0755	2017DRC32_0755	2017DRC48_0755	2017DRC55_0755	2017DRC72_0750	2017DRC74_0750	2017DRC82_0760	2017DRC87_0750	2017DhaA_0720	2017DhaAA_0740	2017DhaAB_0730	2017DhaAC_0725	2017DhaAD_0730	2017DhaAE_0725	2017DhaB_0725	2017DhaC_0720	2017DhaD_0725	2017DhaE_0725	2017DhaF_0725	2017DhaN_0725	2017DhaO_0725	2017DhaP_0725	2017DhaR_0725	2017DhaS_0725	2017DhaV_0725	2017DhaW_0730	2017DhaX_0725	2017DhaY_0725
268	NA	hypothetical protein	Gp38	ACC	47	NA	2001Dha0_0190	2001DhaA_0190	2003DhaA_0195	2004DhaA_0175	2005DhaA_0180	2006DhaA_0180	2006DhaB_0180	2006DhaC_0180	2006DhaD_0180	2006DhaE_0175	2011DhaA_0185	2011DhaB_0165	NA	2015DhaA_0165	2016DhaA_0165	NA	NA	NA	NA	NA	NA	NA	NA	2017DhaA_0160	2017DhaAA_0165	2017DhaAB_0165	2017DhaAC_0165	2017DhaAD_0165	2017DhaAE_0165	2017DhaB_0165	2017DhaC_0165	2017DhaD_0165	2017DhaE_0165	2017DhaF_0165	2017DhaN_0165	2017DhaO_0165	2017DhaP_0165	2017DhaR_0165	2017DhaS_0165	2017DhaV_0165	2017DhaW_0165	2017DhaX_0165	2017DhaY_0165
3107	NA	hypothetical protein	Gp182	ACC	46	NA	2001Dha0_0920	2001DhaA_0915	2003DhaA_0925	NA	2005DhaA_0905	2006DhaA_0880	2006DhaB_0880	NA	NA	2006DhaE_0905	2011DhaA_0900	2011DhaB_0880	2012IndA_0855	2015DhaA_0880	2016DhaA_0885	NA	NA	NA	NA	NA	NA	NA	NA	2017DhaA_0875	2017DhaAA_0895	2017DhaAB_0885	2017DhaAC_0880	2017DhaAD_0885	2017DhaAE_0880	2017DhaB_0880	2017DhaC_0875	2017DhaD_0880	2017DhaE_0880	2017DhaF_0880	2017DhaN_0880	2017DhaO_0880	2017DhaP_0880	2017DhaR_0880	2017DhaS_0880	2017DhaV_0880	2017DhaW_0885	2017DhaX_0880	2017DhaY_0880
3044	NA	hypothetical protein	NA	ACC	43	NA	NA	2001DhaA_0580	2003DhaA_0600	2004DhaA_0580	2005DhaA_0590	2006DhaA_0565	2006DhaB_0565	NA	NA	2006DhaE_0590	2011DhaA_0585	2011DhaB_0565	2012IndA_0540	2015DhaA_0565	2016DhaA_0570	NA	NA	NA	NA	NA	NA	NA	NA	2017DhaA_0560	2017DhaAA_0575	2017DhaAB_0570	2017DhaAC_0565	2017DhaAD_0565	2017DhaAE_0565	2017DhaB_0565	2017DhaC_0560	2017DhaD_0565	2017DhaE_0565	2017DhaF_0565	2017DhaN_0565	2017DhaO_0565	2017DhaP_0565	2017DhaR_0565	2017DhaS_0565	2017DhaV_0565	2017DhaW_0570	2017DhaX_0565	2017DhaY_0565
2953	NA	hypothetical protein	Gp22	ACC	41	1992IndM4_0100	2001Dha0_0110	2001DhaA_0110	2003DhaA_0115	NA	2005DhaA_0100	2006DhaA_0100	2006DhaB_0100	2006DhaC_0100	2006DhaD_0100	NA	2011DhaA_0105	NA	2012IndA_0085	NA	NA	2017DRC106_0100	2017DRC32_0100	2017DRC48_0100	2017DRC55_0100	2017DRC72_0095	2017DRC74_0095	2017DRC82_0100	2017DRC87_0095	NA	NA	NA	NA	NA	NA	NA	NA	NA	NA	NA	NA	NA	NA	NA	NA	NA	NA	NA	NA
3045	NA	hypothetical protein	NA	ACC	41	NA	NA	2001DhaA_0585	NA	NA	2005DhaA_0595	2006DhaA_0570	2006DhaB_0570	NA	NA	2006DhaE_0595	2011DhaA_0590	2011DhaB_0570	2012IndA_0545	2015DhaA_0570	2016DhaA_0575	NA	NA	NA	NA	NA	NA	NA	NA	2017DhaA_0565	2017DhaAA_0580	2017DhaAB_0575	2017DhaAC_0570	2017DhaAD_0570	2017DhaAE_0570	2017DhaB_0570	2017DhaC_0565	2017DhaD_0570	2017DhaE_0570	2017DhaF_0570	2017DhaN_0570	2017DhaO_0570	2017DhaP_0570	2017DhaR_0570	2017DhaS_0570	2017DhaV_0570	2017DhaW_0575	2017DhaX_0570	2017DhaY_0570
778	csy4	Type INAF CRISPRNAassociated protein Csy4	NA	ACC	40	NA	NA	NA	2003DhaA_0445	2004DhaA_0425	2005DhaA_0430	NA	NA	NA	NA	2006DhaE_0425	2011DhaA_0435	2011DhaB_0415	NA	2015DhaA_0415	2016DhaA_0420	NA	NA	NA	NA	NA	NA	NA	NA	2017DhaA_0410	2017DhaAA_0415	2017DhaAB_0415	2017DhaAC_0415	2017DhaAD_0415	2017DhaAE_0415	2017DhaB_0415	2017DhaC_0415	2017DhaD_0415	2017DhaE_0415	2017DhaF_0415	2017DhaN_0415	2017DhaO_0415	2017DhaP_0415	2017DhaR_0415	2017DhaS_0415	2017DhaV_0415	2017DhaW_0420	2017DhaX_0415	2017DhaY_0415
779	csy3	Type INAF CRISPRNAassociated protein Csy3	NA	ACC	40	NA	NA	NA	2003DhaA_0450	2004DhaA_0430	2005DhaA_0435	NA	NA	NA	NA	2006DhaE_0430	2011DhaA_0440	2011DhaB_0420	NA	2015DhaA_0420	2016DhaA_0425	NA	NA	NA	NA	NA	NA	NA	NA	2017DhaA_0415	2017DhaAA_0420	2017DhaAB_0420	2017DhaAC_0420	2017DhaAD_0420	2017DhaAE_0420	2017DhaB_0420	2017DhaC_0420	2017DhaD_0420	2017DhaE_0420	2017DhaF_0420	2017DhaN_0420	2017DhaO_0420	2017DhaP_0420	2017DhaR_0420	2017DhaS_0420	2017DhaV_0420	2017DhaW_0425	2017DhaX_0420	2017DhaY_0420
780	csy2	Type INAF CRISPRNAassociated protein Csy2	NA	ACC	40	NA	NA	NA	2003DhaA_0455	2004DhaA_0435	2005DhaA_0440	NA	NA	NA	NA	2006DhaE_0435	2011DhaA_0445	2011DhaB_0425	NA	2015DhaA_0425	2016DhaA_0430	NA	NA	NA	NA	NA	NA	NA	NA	2017DhaA_0420	2017DhaAA_0425	2017DhaAB_0425	2017DhaAC_0425	2017DhaAD_0425	2017DhaAE_0425	2017DhaB_0425	2017DhaC_0425	2017DhaD_0425	2017DhaE_0425	2017DhaF_0425	2017DhaN_0425	2017DhaO_0425	2017DhaP_0425	2017DhaR_0425	2017DhaS_0425	2017DhaV_0425	2017DhaW_0430	2017DhaX_0425	2017DhaY_0425
781	csy1	Type INAF CRISPRNAassociated protein Csy1	NA	ACC	40	NA	NA	NA	2003DhaA_0460	2004DhaA_0440	2005DhaA_0445	NA	NA	NA	NA	2006DhaE_0440	2011DhaA_0450	2011DhaB_0430	NA	2015DhaA_0430	2016DhaA_0435	NA	NA	NA	NA	NA	NA	NA	NA	2017DhaA_0425	2017DhaAA_0430	2017DhaAB_0430	2017DhaAC_0430	2017DhaAD_0430	2017DhaAE_0430	2017DhaB_0430	2017DhaC_0430	2017DhaD_0430	2017DhaE_0430	2017DhaF_0430	2017DhaN_0430	2017DhaO_0430	2017DhaP_0430	2017DhaR_0430	2017DhaS_0430	2017DhaV_0430	2017DhaW_0435	2017DhaX_0430	2017DhaY_0430
782	cas3	Type INAF CRISPRNAassociated protein Cas3	NA	ACC	40	NA	NA	NA	2003DhaA_0465	2004DhaA_0445	2005DhaA_0450	NA	NA	NA	NA	2006DhaE_0445	2011DhaA_0455	2011DhaB_0435	NA	2015DhaA_0435	2016DhaA_0440	NA	NA	NA	NA	NA	NA	NA	NA	2017DhaA_0430	2017DhaAA_0435	2017DhaAB_0435	2017DhaAC_0435	2017DhaAD_0435	2017DhaAE_0435	2017DhaB_0435	2017DhaC_0435	2017DhaD_0435	2017DhaE_0435	2017DhaF_0435	2017DhaN_0435	2017DhaO_0435	2017DhaP_0435	2017DhaR_0435	2017DhaS_0435	2017DhaV_0435	2017DhaW_0440	2017DhaX_0435	2017DhaY_0435
783	cas1	Type INAF CRISPRNAassociated protein Cas1	NA	ACC	40	NA	NA	NA	2003DhaA_0470	2004DhaA_0450	2005DhaA_0455	NA	NA	NA	NA	2006DhaE_0450	2011DhaA_0460	2011DhaB_0440	NA	2015DhaA_0440	2016DhaA_0445	NA	NA	NA	NA	NA	NA	NA	NA	2017DhaA_0435	2017DhaAA_0440	2017DhaAB_0440	2017DhaAC_0440	2017DhaAD_0440	2017DhaAE_0440	2017DhaB_0440	2017DhaC_0440	2017DhaD_0440	2017DhaE_0440	2017DhaF_0440	2017DhaN_0440	2017DhaO_0440	2017DhaP_0440	2017DhaR_0440	2017DhaS_0440	2017DhaV_0440	2017DhaW_0445	2017DhaX_0440	2017DhaY_0440
695	NA	hypothetical protein	NA	ACC	39	NA	NA	NA	2003DhaA_0030	NA	NA	NA	NA	NA	NA	NA	2011DhaA_0030	2011DhaB_0030	NA	2015DhaA_0030	2016DhaA_0030	NA	NA	NA	NA	NA	NA	NA	NA	2017DhaA_0030	2017DhaAA_0030	2017DhaAB_0030	2017DhaAC_0030	2017DhaAD_0030	2017DhaAE_0030	2017DhaB_0030	2017DhaC_0030	2017DhaD_0030	2017DhaE_0030	2017DhaF_0030	2017DhaN_0030	2017DhaO_0030	2017DhaP_0030	2017DhaR_0030	2017DhaS_0030	2017DhaV_0030	2017DhaW_0030	2017DhaX_0030	2017DhaY_0030
784	NA	Transcriptional regulator	Gp87.8	ACC	39	NA	NA	NA	2003DhaA_0475	2004DhaA_0455	NA	NA	NA	NA	NA	2006DhaE_0455	2011DhaA_0465	2011DhaB_0445	NA	2015DhaA_0445	2016DhaA_0450	NA	NA	NA	NA	NA	NA	NA	NA	2017DhaA_0440	2017DhaAA_0445	2017DhaAB_0445	2017DhaAC_0445	2017DhaAD_0445	2017DhaAE_0445	2017DhaB_0445	2017DhaC_0445	2017DhaD_0445	2017DhaE_0445	2017DhaF_0445	2017DhaN_0445	2017DhaO_0445	2017DhaP_0445	2017DhaR_0445	2017DhaS_0445	2017DhaV_0445	2017DhaW_0450	2017DhaX_0445	2017DhaY_0445
785	NA	Transcriptional regulator	Gp87.1	ACC	39	NA	NA	NA	2003DhaA_0480	2004DhaA_0460	NA	NA	NA	NA	NA	2006DhaE_0460	2011DhaA_0470	2011DhaB_0450	NA	2015DhaA_0450	2016DhaA_0455	NA	NA	NA	NA	NA	NA	NA	NA	2017DhaA_0445	2017DhaAA_0450	2017DhaAB_0450	2017DhaAC_0450	2017DhaAD_0450	2017DhaAE_0450	2017DhaB_0450	2017DhaC_0450	2017DhaD_0450	2017DhaE_0450	2017DhaF_0450	2017DhaN_0450	2017DhaO_0450	2017DhaP_0450	2017DhaR_0450	2017DhaS_0450	2017DhaV_0450	2017DhaW_0455	2017DhaX_0450	2017DhaY_0450
251	NA	hypothetical protein	Gp21	ACC	37	NA	2001Dha0_0105	2001DhaA_0105	2003DhaA_0110	2004DhaA_0105	2005DhaA_0095	2006DhaA_0095	2006DhaB_0095	2006DhaC_0095	2006DhaD_0095	2006DhaE_0105	2011DhaA_0100	NA	NA	NA	NA	2017DRC106_0095	2017DRC32_0095	2017DRC48_0095	2017DRC55_0095	NA	NA	2017DRC82_0095	NA	NA	NA	NA	NA	NA	NA	NA	NA	NA	NA	NA	NA	NA	NA	NA	NA	NA	NA	NA	NA
2713	NA	hypothetical protein	Gp221	ACC	37	NA	NA	NA	NA	NA	NA	NA	NA	NA	NA	NA	2011DhaA_1100	2011DhaB_1075	NA	2015DhaA_1075	2016DhaA_1080	NA	NA	NA	NA	NA	NA	NA	NA	2017DhaA_1070	2017DhaAA_1090	2017DhaAB_1080	2017DhaAC_1075	2017DhaAD_1080	2017DhaAE_1075	2017DhaB_1075	2017DhaC_1070	2017DhaD_1075	2017DhaE_1075	2017DhaF_1075	2017DhaN_1075	2017DhaO_1075	2017DhaP_1075	2017DhaR_1075	2017DhaS_1075	2017DhaV_1075	2017DhaW_1080	2017DhaX_1075	2017DhaY_1075
95	NA	hypothetical protein	NA	ACC	36	1992IndM4_0475	NA	NA	NA	NA	NA	NA	NA	NA	NA	NA	2011DhaA_0515	2011DhaB_0495	NA	2015DhaA_0495	2016DhaA_0500	NA	NA	NA	NA	NA	NA	NA	NA	2017DhaA_0490	2017DhaAA_0495	2017DhaAB_0495	2017DhaAC_0495	2017DhaAD_0495	2017DhaAE_0495	2017DhaB_0495	2017DhaC_0490	2017DhaD_0495	2017DhaE_0495	2017DhaF_0495	2017DhaN_0495	2017DhaO_0495	2017DhaP_0490	2017DhaR_0495	2017DhaS_0495	2017DhaV_0495	2017DhaW_0500	2017DhaX_0495	2017DhaY_0495
96	NA	hypothetical protein	NA	ACC	36	1992IndM4_0480	NA	NA	NA	NA	NA	NA	NA	NA	NA	NA	2011DhaA_0520	2011DhaB_0500	NA	2015DhaA_0500	2016DhaA_0505	NA	NA	NA	NA	NA	NA	NA	NA	2017DhaA_0495	2017DhaAA_0500	2017DhaAB_0500	2017DhaAC_0500	2017DhaAD_0500	2017DhaAE_0500	2017DhaB_0500	2017DhaC_0495	2017DhaD_0500	2017DhaE_0500	2017DhaF_0500	2017DhaN_0500	2017DhaO_0500	2017DhaP_0495	2017DhaR_0500	2017DhaS_0500	2017DhaV_0500	2017DhaW_0505	2017DhaX_0500	2017DhaY_0500
94	NA	hypothetical protein	Gp97.1	ACC	34	1992IndM4_0470	NA	NA	NA	NA	NA	NA	NA	NA	NA	NA	2011DhaA_0510	2011DhaB_0490	NA	2015DhaA_0490	2016DhaA_0495	NA	NA	NA	NA	NA	NA	NA	NA	2017DhaA_0485	2017DhaAA_0490	2017DhaAB_0490	2017DhaAC_0490	2017DhaAD_0490	2017DhaAE_0490	2017DhaB_0490	NA	2017DhaD_0490	2017DhaE_0490	2017DhaF_0490	2017DhaN_0490	2017DhaO_0490	NA	2017DhaR_0490	2017DhaS_0490	2017DhaV_0490	2017DhaW_0495	2017DhaX_0490	2017DhaY_0490
3028	NA	Transcriptional regulator	Gp98	ACC	31	NA	2001Dha0_0490	2001DhaA_0490	2003DhaA_0520	2004DhaA_0500	2005DhaA_0505	2006DhaA_0480	2006DhaB_0480	2006DhaC_0480	2006DhaD_0480	2006DhaE_0500	NA	NA	2012IndA_0460	NA	NA	2017DRC106_0495	2017DRC32_0495	2017DRC48_0495	2017DRC55_0495	2017DRC72_0490	2017DRC74_0490	2017DRC82_0500	2017DRC87_0490	NA	NA	NA	NA	NA	NA	NA	NA	NA	NA	NA	NA	NA	NA	NA	NA	NA	NA	NA	NA
3029	NA	hypothetical protein	Gp99	ACC	31	NA	2001Dha0_0495	2001DhaA_0495	2003DhaA_0525	2004DhaA_0505	2005DhaA_0510	2006DhaA_0485	2006DhaB_0485	2006DhaC_0485	2006DhaD_0485	2006DhaE_0505	NA	NA	2012IndA_0465	NA	NA	2017DRC106_0500	2017DRC32_0500	2017DRC48_0500	2017DRC55_0500	2017DRC72_0495	2017DRC74_0495	2017DRC82_0505	2017DRC87_0495	NA	NA	NA	NA	NA	NA	NA	NA	NA	NA	NA	NA	NA	NA	NA	NA	NA	NA	NA	NA
3030	NA	hypothetical protein	Gp100	ACC	31	NA	2001Dha0_0500	2001DhaA_0500	2003DhaA_0530	2004DhaA_0510	2005DhaA_0515	2006DhaA_0490	2006DhaB_0490	2006DhaC_0490	2006DhaD_0490	2006DhaE_0510	NA	NA	2012IndA_0470	NA	NA	2017DRC106_0505	2017DRC32_0505	2017DRC48_0505	2017DRC55_0505	2017DRC72_0500	2017DRC74_0500	2017DRC82_0510	2017DRC87_0500	NA	NA	NA	NA	NA	NA	NA	NA	NA	NA	NA	NA	NA	NA	NA	NA	NA	NA	NA	NA
3031	NA	hypothetical protein	Gp101	ACC	31	NA	2001Dha0_0505	2001DhaA_0505	2003DhaA_0535	2004DhaA_0515	2005DhaA_0520	2006DhaA_0495	2006DhaB_0495	2006DhaC_0495	2006DhaD_0495	2006DhaE_0515	NA	NA	2012IndA_0475	NA	NA	2017DRC106_0510	2017DRC32_0510	2017DRC48_0510	2017DRC55_0510	2017DRC72_0505	2017DRC74_0505	2017DRC82_0515	2017DRC87_0505	NA	NA	NA	NA	NA	NA	NA	NA	NA	NA	NA	NA	NA	NA	NA	NA	NA	NA	NA	NA
3146	NA	hypothetical protein	Gp221	ACC	30	1992IndM4_1115	2001Dha0_1115	2001DhaA_1110	2003DhaA_1120	2004DhaA_1085	2005DhaA_1100	2006DhaA_1075	2006DhaB_1075	2006DhaC_1100	2006DhaD_1100	2006DhaE_1100	NA	NA	2012IndA_1050	NA	NA	2017DRC106_1105	2017DRC32_1105	2017DRC48_1105	2017DRC55_1105	2017DRC72_1105	2017DRC74_1105	2017DRC82_1110	2017DRC87_1105	NA	NA	NA	NA	NA	NA	NA	NA	NA	NA	NA	NA	NA	NA	NA	NA	NA	NA	NA	NA
3147	NA	hypothetical protein	Gp222	ACC	30	1992IndM4_1120	2001Dha0_1120	2001DhaA_1115	2003DhaA_1125	2004DhaA_1090	2005DhaA_1105	2006DhaA_1080	2006DhaB_1080	2006DhaC_1105	2006DhaD_1105	2006DhaE_1105	NA	NA	2012IndA_1055	NA	NA	2017DRC106_1110	2017DRC32_1110	2017DRC48_1110	2017DRC55_1110	2017DRC72_1110	2017DRC74_1110	2017DRC82_1115	2017DRC87_1110	NA	NA	NA	NA	NA	NA	NA	NA	NA	NA	NA	NA	NA	NA	NA	NA	NA	NA	NA	NA
3148	NA	hypothetical protein	Gp223	ACC	30	1992IndM4_1125	2001Dha0_1125	2001DhaA_1120	2003DhaA_1130	2004DhaA_1095	2005DhaA_1110	2006DhaA_1085	2006DhaB_1085	2006DhaC_1110	2006DhaD_1110	2006DhaE_1110	NA	NA	2012IndA_1060	NA	NA	2017DRC106_1115	2017DRC32_1115	2017DRC48_1115	2017DRC55_1115	2017DRC72_1115	2017DRC74_1115	2017DRC82_1120	2017DRC87_1115	NA	NA	NA	NA	NA	NA	NA	NA	NA	NA	NA	NA	NA	NA	NA	NA	NA	NA	NA	NA
3149	NA	hypothetical protein	Gp225	ACC	30	1992IndM4_1130	2001Dha0_1130	2001DhaA_1125	2003DhaA_1135	2004DhaA_1100	2005DhaA_1115	2006DhaA_1090	2006DhaB_1090	2006DhaC_1115	2006DhaD_1115	2006DhaE_1115	NA	NA	2012IndA_1065	NA	NA	2017DRC106_1120	2017DRC32_1120	2017DRC48_1120	2017DRC55_1120	2017DRC72_1120	2017DRC74_1120	2017DRC82_1125	2017DRC87_1120	NA	NA	NA	NA	NA	NA	NA	NA	NA	NA	NA	NA	NA	NA	NA	NA	NA	NA	NA	NA
21	NA	hypothetical protein	Gp24	ACC	29	1992IndM4_0105	2001Dha0_0120	2001DhaA_0120	2003DhaA_0125	NA	2005DhaA_0110	2006DhaA_0110	2006DhaB_0110	2006DhaC_0110	2006DhaD_0110	NA	2011DhaA_0115	NA	NA	NA	NA	2017DRC106_0105	2017DRC32_0105	2017DRC48_0105	2017DRC55_0105	2017DRC72_0100	2017DRC74_0100	2017DRC82_0105	2017DRC87_0100	NA	NA	NA	NA	NA	NA	NA	NA	NA	NA	NA	NA	NA	NA	NA	NA	NA	NA	NA	NA
2941	NA	hypothetical protein	Gp5	ACC	28	1992IndM4_0025	2001Dha0_0025	2001DhaA_0025	NA	2004DhaA_0025	2005DhaA_0025	2006DhaA_0025	2006DhaB_0025	2006DhaC_0025	2006DhaD_0025	2006DhaE_0025	NA	NA	2012IndA_0025	NA	NA	2017DRC106_0025	2017DRC32_0025	2017DRC48_0025	2017DRC55_0025	2017DRC72_0025	2017DRC74_0025	2017DRC82_0025	2017DRC87_0025	NA	NA	NA	NA	NA	NA	NA	NA	NA	NA	NA	NA	NA	NA	NA	NA	NA	NA	NA	NA
3019	NA	Transcriptional regulator	Gp89	ACC	28	1992IndM4_0420	2001Dha0_0445	2001DhaA_0445	NA	NA	2005DhaA_0460	2006DhaA_0435	2006DhaB_0435	2006DhaC_0435	2006DhaD_0435	NA	NA	NA	2012IndA_0415	NA	NA	2017DRC106_0445	2017DRC32_0445	2017DRC48_0445	2017DRC55_0445	2017DRC72_0440	2017DRC74_0440	2017DRC82_0450	2017DRC87_0440	NA	NA	NA	NA	NA	NA	NA	NA	NA	NA	NA	NA	NA	NA	NA	NA	NA	NA	NA	NA
3020	NA	hypothetical protein	Gp90	ACC	28	1992IndM4_0425	2001Dha0_0450	2001DhaA_0450	NA	NA	2005DhaA_0465	2006DhaA_0440	2006DhaB_0440	2006DhaC_0440	2006DhaD_0440	NA	NA	NA	2012IndA_0420	NA	NA	2017DRC106_0450	2017DRC32_0450	2017DRC48_0450	2017DRC55_0450	2017DRC72_0445	2017DRC74_0445	2017DRC82_0455	2017DRC87_0445	NA	NA	NA	NA	NA	NA	NA	NA	NA	NA	NA	NA	NA	NA	NA	NA	NA	NA	NA	NA
3018	odn	hypothetical protein	Gp88	ACC	27	1992IndM4_0415	2001Dha0_0440	2001DhaA_0440	NA	NA	NA	2006DhaA_0430	2006DhaB_0430	2006DhaC_0430	2006DhaD_0430	NA	NA	NA	2012IndA_0410	NA	NA	2017DRC106_0440	2017DRC32_0440	2017DRC48_0440	2017DRC55_0440	2017DRC72_0435	2017DRC74_0435	2017DRC82_0445	2017DRC87_0435	NA	NA	NA	NA	NA	NA	NA	NA	NA	NA	NA	NA	NA	NA	NA	NA	NA	NA	NA	NA
694	NA	hypothetical protein	NA	ACC	26	NA	NA	NA	2003DhaA_0025	NA	NA	NA	NA	NA	NA	NA	2011DhaA_0025	2011DhaB_0025	NA	2015DhaA_0025	2016DhaA_0025	NA	NA	NA	NA	NA	NA	NA	NA	NA	2017DhaAA_0025	NA	NA	NA	NA	NA	2017DhaC_0025	NA	2017DhaE_0025	NA	2017DhaN_0025	2017DhaO_0025	2017DhaP_0025	NA	NA	NA	NA	NA	2017DhaY_0025
110	NA	putative homing endonuclease	Gp115	ACC	24	1992IndM4_0550	2001Dha0_0575	NA	NA	NA	NA	NA	NA	2006DhaC_0565	2006DhaD_0565	NA	NA	NA	NA	NA	NA	2017DRC106_0580	2017DRC32_0580	2017DRC48_0580	2017DRC55_0580	2017DRC72_0575	2017DRC74_0575	2017DRC82_0585	2017DRC87_0575	NA	NA	NA	NA	NA	NA	NA	NA	NA	NA	NA	NA	NA	NA	NA	NA	NA	NA	NA	NA
111	NA	putative homing endonuclease	Gp116	ACC	24	1992IndM4_0555	2001Dha0_0580	NA	NA	NA	NA	NA	NA	2006DhaC_0570	2006DhaD_0570	NA	NA	NA	NA	NA	NA	2017DRC106_0585	2017DRC32_0585	2017DRC48_0585	2017DRC55_0585	2017DRC72_0580	2017DRC74_0580	2017DRC82_0590	2017DRC87_0580	NA	NA	NA	NA	NA	NA	NA	NA	NA	NA	NA	NA	NA	NA	NA	NA	NA	NA	NA	NA
112	NA	hypothetical protein	Gp117	ACC	24	1992IndM4_0560	2001Dha0_0585	NA	NA	NA	NA	NA	NA	2006DhaC_0575	2006DhaD_0575	NA	NA	NA	NA	NA	NA	2017DRC106_0590	2017DRC32_0590	2017DRC48_0590	2017DRC55_0590	2017DRC72_0585	2017DRC74_0585	2017DRC82_0595	2017DRC87_0585	NA	NA	NA	NA	NA	NA	NA	NA	NA	NA	NA	NA	NA	NA	NA	NA	NA	NA	NA	NA
113	NA	hypothetical protein	Gp118A	ACC	24	1992IndM4_0565	2001Dha0_0590	NA	NA	NA	NA	NA	NA	2006DhaC_0580	2006DhaD_0580	NA	NA	NA	NA	NA	NA	2017DRC106_0595	2017DRC32_0595	2017DRC48_0595	2017DRC55_0595	2017DRC72_0590	2017DRC74_0590	2017DRC82_0600	2017DRC87_0590	NA	NA	NA	NA	NA	NA	NA	NA	NA	NA	NA	NA	NA	NA	NA	NA	NA	NA	NA	NA
114	NA	hypothetical protein	Gp118	ACC	24	1992IndM4_0570	2001Dha0_0595	NA	NA	NA	NA	NA	NA	2006DhaC_0585	2006DhaD_0585	NA	NA	NA	NA	NA	NA	2017DRC106_0600	2017DRC32_0600	2017DRC48_0600	2017DRC55_0600	2017DRC72_0595	2017DRC74_0595	2017DRC82_0605	2017DRC87_0595	NA	NA	NA	NA	NA	NA	NA	NA	NA	NA	NA	NA	NA	NA	NA	NA	NA	NA	NA	NA
14	NA	hypothetical protein	Gp17	ACC	23	1992IndM4_0070	2001Dha0_0085	2001DhaA_0085	2003DhaA_0090	2004DhaA_0085	NA	NA	NA	NA	NA	2006DhaE_0085	NA	NA	NA	NA	NA	2017DRC106_0065	2017DRC32_0065	2017DRC48_0065	2017DRC55_0065	2017DRC72_0065	2017DRC74_0065	2017DRC82_0065	2017DRC87_0065	NA	NA	NA	NA	NA	NA	NA	NA	NA	NA	NA	NA	NA	NA	NA	NA	NA	NA	NA	NA
183	NA	hypothetical protein	NA	ACC	21	1992IndM4_0915	NA	NA	NA	2004DhaA_0890	NA	NA	NA	2006DhaC_0905	2006DhaD_0905	NA	NA	NA	NA	NA	NA	2017DRC106_0910	2017DRC32_0910	2017DRC48_0910	2017DRC55_0910	2017DRC72_0910	2017DRC74_0910	2017DRC82_0915	2017DRC87_0910	NA	NA	NA	NA	NA	NA	NA	NA	NA	NA	NA	NA	NA	NA	NA	NA	NA	NA	NA	NA
332	NA	hypothetical protein	Gp102	ACC	16	NA	2001Dha0_0510	2001DhaA_0510	NA	NA	2005DhaA_0525	2006DhaA_0500	2006DhaB_0500	2006DhaC_0500	2006DhaD_0500	2006DhaE_0520	NA	NA	NA	NA	NA	2017DRC106_0515	2017DRC32_0515	2017DRC48_0515	2017DRC55_0515	2017DRC72_0510	2017DRC74_0510	2017DRC82_0520	2017DRC87_0510	NA	NA	NA	NA	NA	NA	NA	NA	NA	NA	NA	NA	NA	NA	NA	NA	NA	NA	NA	NA
1959	NA	hypothetical protein	NA	ACC	16	NA	NA	NA	NA	NA	NA	NA	NA	2006DhaC_0725	2006DhaD_0725	NA	NA	NA	NA	NA	NA	NA	NA	NA	NA	NA	NA	NA	NA	NA	NA	NA	NA	NA	NA	NA	NA	NA	NA	NA	NA	NA	NA	NA	NA	NA	NA	NA	NA
1960	NA	hypothetical protein	NA	ACC	16	NA	NA	NA	NA	NA	NA	NA	NA	2006DhaC_0730	2006DhaD_0730	NA	NA	NA	NA	NA	NA	NA	NA	NA	NA	NA	NA	NA	NA	NA	NA	NA	NA	NA	NA	NA	NA	NA	NA	NA	NA	NA	NA	NA	NA	NA	NA	NA	NA
1961	NA	putative homing endonuclease	Gp145.1	ACC	16	NA	NA	NA	NA	NA	NA	NA	NA	2006DhaC_0735	2006DhaD_0735	NA	NA	NA	NA	NA	NA	NA	NA	NA	NA	NA	NA	NA	NA	NA	NA	NA	NA	NA	NA	NA	NA	NA	NA	NA	NA	NA	NA	NA	NA	NA	NA	NA	NA
1962	helB	Accessory helicase	NA	ACC	16	NA	NA	NA	NA	NA	NA	NA	NA	2006DhaC_0740	2006DhaD_0740	NA	NA	NA	NA	NA	NA	NA	NA	NA	NA	NA	NA	NA	NA	NA	NA	NA	NA	NA	NA	NA	NA	NA	NA	NA	NA	NA	NA	NA	NA	NA	NA	NA	NA
1963	NA	hypothetical protein	NA	ACC	16	NA	NA	NA	NA	NA	NA	NA	NA	2006DhaC_0745	2006DhaD_0745	NA	NA	NA	NA	NA	NA	NA	NA	NA	NA	NA	NA	NA	NA	NA	NA	NA	NA	NA	NA	NA	NA	NA	NA	NA	NA	NA	NA	NA	NA	NA	NA	NA	NA
248	NA	hypothetical protein	Gp18	ACC	14	NA	2001Dha0_0090	2001DhaA_0090	2003DhaA_0095	2004DhaA_0090	NA	NA	NA	NA	NA	2006DhaE_0090	NA	NA	NA	NA	NA	NA	NA	NA	NA	NA	NA	NA	NA	NA	NA	NA	NA	NA	NA	NA	NA	NA	NA	NA	NA	NA	NA	NA	NA	NA	NA	NA	NA
2515	NA	hypothetical protein	Gp23	ACC	13	NA	NA	NA	NA	NA	NA	NA	NA	NA	NA	NA	2011DhaA_0110	NA	NA	NA	NA	NA	NA	NA	NA	NA	NA	NA	NA	NA	NA	NA	NA	NA	NA	NA	NA	NA	NA	NA	NA	NA	NA	NA	NA	NA	NA	NA	NA
5422	NA	hypothetical protein	NA	ACC	13	NA	NA	NA	NA	NA	NA	NA	NA	NA	NA	NA	NA	NA	NA	NA	NA	NA	NA	NA	NA	NA	NA	NA	NA	2017DhaA_0025	NA	2017DhaAB_0025	2017DhaAC_0025	2017DhaAD_0025	2017DhaAE_0025	2017DhaB_0025	NA	2017DhaD_0025	NA	2017DhaF_0025	NA	NA	NA	2017DhaR_0025	2017DhaS_0025	2017DhaV_0025	2017DhaW_0025	2017DhaX_0025	NA
3090	NA	hypothetical protein	NA	ACC	12	NA	NA	2001DhaA_0825	NA	NA	NA	NA	NA	NA	NA	NA	NA	NA	2012IndA_0770	NA	NA	NA	NA	NA	NA	NA	NA	NA	NA	NA	NA	NA	NA	NA	NA	NA	NA	NA	NA	NA	NA	NA	NA	NA	NA	NA	NA	NA	NA
3096	NA	hypothetical protein	NA	ACC	12	NA	NA	NA	NA	NA	NA	NA	NA	NA	NA	NA	NA	NA	2012IndA_0800	NA	NA	NA	NA	NA	NA	NA	NA	NA	NA	NA	NA	NA	NA	NA	NA	NA	NA	NA	NA	NA	NA	NA	NA	NA	NA	NA	NA	NA	NA
184	NA	hypothetical protein	NA	ACC	11	1992IndM4_0920	NA	NA	NA	2004DhaA_0895	NA	NA	NA	NA	NA	NA	NA	NA	NA	NA	NA	NA	NA	NA	NA	NA	NA	NA	NA	NA	NA	NA	NA	NA	NA	NA	NA	NA	NA	NA	NA	NA	NA	NA	NA	NA	NA	NA	NA
2954	NA	hypothetical protein	NA	ACC	11	NA	NA	NA	NA	NA	NA	NA	NA	NA	NA	NA	NA	NA	2012IndA_0090	NA	NA	NA	NA	NA	NA	NA	NA	NA	NA	NA	NA	NA	NA	NA	NA	NA	NA	NA	NA	NA	NA	NA	NA	NA	NA	NA	NA	NA	NA
2968	NA	hypothetical protein	Gp38	ACC	11	NA	NA	NA	NA	NA	NA	NA	NA	NA	NA	NA	NA	NA	2012IndA_0160	NA	NA	NA	NA	NA	NA	NA	NA	NA	NA	NA	NA	NA	NA	NA	NA	NA	NA	NA	NA	NA	NA	NA	NA	NA	NA	NA	NA	NA	NA
9	NA	hypothetical protein	NA	ACC	9	1992IndM4_0045	NA	NA	NA	NA	NA	NA	NA	NA	NA	NA	NA	NA	NA	NA	NA	2017DRC106_0040	2017DRC32_0040	2017DRC48_0040	2017DRC55_0040	2017DRC72_0040	2017DRC74_0040	2017DRC82_0040	2017DRC87_0040	NA	NA	NA	NA	NA	NA	NA	NA	NA	NA	NA	NA	NA	NA	NA	NA	NA	NA	NA	NA
11	NA	hypothetical protein	NA	ACC	9	1992IndM4_0055	NA	NA	NA	NA	NA	NA	NA	NA	NA	NA	NA	NA	NA	NA	NA	2017DRC106_0050	2017DRC32_0050	2017DRC48_0050	2017DRC55_0050	2017DRC72_0050	2017DRC74_0050	2017DRC82_0050	2017DRC87_0050	NA	NA	NA	NA	NA	NA	NA	NA	NA	NA	NA	NA	NA	NA	NA	NA	NA	NA	NA	NA
12	NA	hypothetical protein	NA	ACC	9	1992IndM4_0060	NA	NA	NA	NA	NA	NA	NA	NA	NA	NA	NA	NA	NA	NA	NA	2017DRC106_0055	2017DRC32_0055	2017DRC48_0055	2017DRC55_0055	2017DRC72_0055	2017DRC74_0055	2017DRC82_0055	2017DRC87_0055	NA	NA	NA	NA	NA	NA	NA	NA	NA	NA	NA	NA	NA	NA	NA	NA	NA	NA	NA	NA
15	NA	hypothetical protein	NA	ACC	9	1992IndM4_0075	NA	NA	NA	NA	NA	NA	NA	NA	NA	NA	NA	NA	NA	NA	NA	2017DRC106_0070	2017DRC32_0070	2017DRC48_0070	2017DRC55_0070	2017DRC72_0070	2017DRC74_0070	2017DRC82_0070	2017DRC87_0070	NA	NA	NA	NA	NA	NA	NA	NA	NA	NA	NA	NA	NA	NA	NA	NA	NA	NA	NA	NA
16	NA	hypothetical protein	NA	ACC	9	1992IndM4_0080	NA	NA	NA	NA	NA	NA	NA	NA	NA	NA	NA	NA	NA	NA	NA	2017DRC106_0075	2017DRC32_0075	2017DRC48_0075	2017DRC55_0075	2017DRC72_0075	2017DRC74_0075	2017DRC82_0075	2017DRC87_0075	NA	NA	NA	NA	NA	NA	NA	NA	NA	NA	NA	NA	NA	NA	NA	NA	NA	NA	NA	NA
17	NA	hypothetical protein	NA	ACC	9	1992IndM4_0085	NA	NA	NA	NA	NA	NA	NA	NA	NA	NA	NA	NA	NA	NA	NA	2017DRC106_0080	2017DRC32_0080	2017DRC48_0080	2017DRC55_0080	2017DRC72_0080	2017DRC74_0080	2017DRC82_0080	2017DRC87_0080	NA	NA	NA	NA	NA	NA	NA	NA	NA	NA	NA	NA	NA	NA	NA	NA	NA	NA	NA	NA
18	NA	hypothetical protein	NA	ACC	9	1992IndM4_0090	NA	NA	NA	NA	NA	NA	NA	NA	NA	NA	NA	NA	NA	NA	NA	2017DRC106_0085	2017DRC32_0085	2017DRC48_0085	2017DRC55_0085	2017DRC72_0085	2017DRC74_0085	2017DRC82_0085	2017DRC87_0085	NA	NA	NA	NA	NA	NA	NA	NA	NA	NA	NA	NA	NA	NA	NA	NA	NA	NA	NA	NA
19	NA	hypothetical protein	NA	ACC	9	1992IndM4_0095	NA	NA	NA	NA	NA	NA	NA	NA	NA	NA	NA	NA	NA	NA	NA	2017DRC106_0090	2017DRC32_0090	2017DRC48_0090	2017DRC55_0090	2017DRC72_0090	2017DRC74_0090	2017DRC82_0090	2017DRC87_0090	NA	NA	NA	NA	NA	NA	NA	NA	NA	NA	NA	NA	NA	NA	NA	NA	NA	NA	NA	NA
23	NA	hypothetical protein	NA	ACC	9	1992IndM4_0115	NA	NA	NA	NA	NA	NA	NA	NA	NA	NA	NA	NA	NA	NA	NA	2017DRC106_0115	2017DRC32_0115	2017DRC48_0115	2017DRC55_0115	2017DRC72_0110	2017DRC74_0110	2017DRC82_0115	2017DRC87_0110	NA	NA	NA	NA	NA	NA	NA	NA	NA	NA	NA	NA	NA	NA	NA	NA	NA	NA	NA	NA
24	NA	hypothetical protein	NA	ACC	9	1992IndM4_0120	NA	NA	NA	NA	NA	NA	NA	NA	NA	NA	NA	NA	NA	NA	NA	2017DRC106_0120	2017DRC32_0120	2017DRC48_0120	2017DRC55_0120	2017DRC72_0115	2017DRC74_0115	2017DRC82_0120	2017DRC87_0115	NA	NA	NA	NA	NA	NA	NA	NA	NA	NA	NA	NA	NA	NA	NA	NA	NA	NA	NA	NA
25	NA	hypothetical protein	NA	ACC	9	1992IndM4_0125	NA	NA	NA	NA	NA	NA	NA	NA	NA	NA	NA	NA	NA	NA	NA	2017DRC106_0125	2017DRC32_0125	2017DRC48_0125	2017DRC55_0125	2017DRC72_0120	2017DRC74_0120	2017DRC82_0125	2017DRC87_0120	NA	NA	NA	NA	NA	NA	NA	NA	NA	NA	NA	NA	NA	NA	NA	NA	NA	NA	NA	NA
26	NA	hypothetical protein	NA	ACC	9	1992IndM4_0130	NA	NA	NA	NA	NA	NA	NA	NA	NA	NA	NA	NA	NA	NA	NA	2017DRC106_0130	2017DRC32_0130	2017DRC48_0130	2017DRC55_0130	2017DRC72_0125	2017DRC74_0125	2017DRC82_0130	2017DRC87_0125	NA	NA	NA	NA	NA	NA	NA	NA	NA	NA	NA	NA	NA	NA	NA	NA	NA	NA	NA	NA
27	NA	hypothetical protein	NA	ACC	9	1992IndM4_0135	NA	NA	NA	NA	NA	NA	NA	NA	NA	NA	NA	NA	NA	NA	NA	2017DRC106_0135	2017DRC32_0135	2017DRC48_0135	2017DRC55_0135	2017DRC72_0130	2017DRC74_0130	2017DRC82_0135	2017DRC87_0130	NA	NA	NA	NA	NA	NA	NA	NA	NA	NA	NA	NA	NA	NA	NA	NA	NA	NA	NA	NA
28	NA	hypothetical protein	NA	ACC	9	1992IndM4_0140	NA	NA	NA	NA	NA	NA	NA	NA	NA	NA	NA	NA	NA	NA	NA	2017DRC106_0140	2017DRC32_0140	2017DRC48_0140	2017DRC55_0140	2017DRC72_0135	2017DRC74_0135	2017DRC82_0140	2017DRC87_0135	NA	NA	NA	NA	NA	NA	NA	NA	NA	NA	NA	NA	NA	NA	NA	NA	NA	NA	NA	NA
29	NA	hypothetical protein	NA	ACC	9	1992IndM4_0145	NA	NA	NA	NA	NA	NA	NA	NA	NA	NA	NA	NA	NA	NA	NA	2017DRC106_0145	2017DRC32_0145	2017DRC48_0145	2017DRC55_0145	2017DRC72_0140	2017DRC74_0140	2017DRC82_0145	2017DRC87_0140	NA	NA	NA	NA	NA	NA	NA	NA	NA	NA	NA	NA	NA	NA	NA	NA	NA	NA	NA	NA
253	NA	hypothetical protein	Gp23	ACC	8	NA	2001Dha0_0115	2001DhaA_0115	2003DhaA_0120	NA	2005DhaA_0105	2006DhaA_0105	2006DhaB_0105	2006DhaC_0105	2006DhaD_0105	NA	NA	NA	NA	NA	NA	NA	NA	NA	NA	NA	NA	NA	NA	NA	NA	NA	NA	NA	NA	NA	NA	NA	NA	NA	NA	NA	NA	NA	NA	NA	NA	NA	NA
3628	NA	hypothetical protein	NA	ACC	8	NA	NA	NA	NA	NA	NA	NA	NA	NA	NA	NA	NA	NA	NA	NA	NA	2017DRC106_0180	2017DRC32_0180	2017DRC48_0180	2017DRC55_0180	2017DRC72_0175	2017DRC74_0175	2017DRC82_0180	2017DRC87_0175	NA	NA	NA	NA	NA	NA	NA	NA	NA	NA	NA	NA	NA	NA	NA	NA	NA	NA	NA	NA
3629	NA	hypothetical protein	NA	ACC	8	NA	NA	NA	NA	NA	NA	NA	NA	NA	NA	NA	NA	NA	NA	NA	NA	2017DRC106_0185	2017DRC32_0185	2017DRC48_0185	2017DRC55_0185	2017DRC72_0180	2017DRC74_0180	2017DRC82_0185	2017DRC87_0180	NA	NA	NA	NA	NA	NA	NA	NA	NA	NA	NA	NA	NA	NA	NA	NA	NA	NA	NA	NA
3630	NA	hypothetical protein	NA	ACC	8	NA	NA	NA	NA	NA	NA	NA	NA	NA	NA	NA	NA	NA	NA	NA	NA	2017DRC106_0190	2017DRC32_0190	2017DRC48_0190	2017DRC55_0190	2017DRC72_0185	2017DRC74_0185	2017DRC82_0190	2017DRC87_0185	NA	NA	NA	NA	NA	NA	NA	NA	NA	NA	NA	NA	NA	NA	NA	NA	NA	NA	NA	NA
3631	NA	hypothetical protein	NA	ACC	8	NA	NA	NA	NA	NA	NA	NA	NA	NA	NA	NA	NA	NA	NA	NA	NA	2017DRC106_0195	2017DRC32_0195	2017DRC48_0195	2017DRC55_0195	2017DRC72_0190	2017DRC74_0190	2017DRC82_0195	2017DRC87_0190	NA	NA	NA	NA	NA	NA	NA	NA	NA	NA	NA	NA	NA	NA	NA	NA	NA	NA	NA	NA
3638	NA	hypothetical protein	Gp46	ACC	8	NA	NA	NA	NA	NA	NA	NA	NA	NA	NA	NA	NA	NA	NA	NA	NA	2017DRC106_0230	2017DRC32_0230	2017DRC48_0230	2017DRC55_0230	2017DRC72_0225	2017DRC74_0225	2017DRC82_0230	2017DRC87_0225	NA	NA	NA	NA	NA	NA	NA	NA	NA	NA	NA	NA	NA	NA	NA	NA	NA	NA	NA	NA
3687	NA	hypothetical protein	NA	ACC	8	NA	NA	NA	NA	NA	NA	NA	NA	NA	NA	NA	NA	NA	NA	NA	NA	2017DRC106_0475	2017DRC32_0475	2017DRC48_0475	2017DRC55_0475	2017DRC72_0470	2017DRC74_0470	2017DRC82_0480	2017DRC87_0470	NA	NA	NA	NA	NA	NA	NA	NA	NA	NA	NA	NA	NA	NA	NA	NA	NA	NA	NA	NA
3688	NA	hypothetical protein	NA	ACC	8	NA	NA	NA	NA	NA	NA	NA	NA	NA	NA	NA	NA	NA	NA	NA	NA	2017DRC106_0480	2017DRC32_0480	2017DRC48_0480	2017DRC55_0480	2017DRC72_0475	2017DRC74_0475	2017DRC82_0485	2017DRC87_0475	NA	NA	NA	NA	NA	NA	NA	NA	NA	NA	NA	NA	NA	NA	NA	NA	NA	NA	NA	NA
3689	NA	hypothetical protein	NA	ACC	8	NA	NA	NA	NA	NA	NA	NA	NA	NA	NA	NA	NA	NA	NA	NA	NA	2017DRC106_0485	2017DRC32_0485	2017DRC48_0485	2017DRC55_0485	2017DRC72_0480	2017DRC74_0480	2017DRC82_0490	2017DRC87_0480	NA	NA	NA	NA	NA	NA	NA	NA	NA	NA	NA	NA	NA	NA	NA	NA	NA	NA	NA	NA
12986	NA	hypothetical protein	Gp95	ACC	5	NA	NA	NA	NA	NA	NA	NA	NA	NA	NA	NA	NA	NA	NA	NA	NA	NA	NA	NA	NA	NA	NA	NA	NA	NA	NA	NA	NA	NA	NA	NA	NA	NA	NA	NA	NA	NA	NA	NA	NA	NA	NA	NA	NA
157	NA	hypothetical protein	Gp162	ACC	4	1992IndM4_0785	2001Dha0_0815	2001DhaA_0805	2003DhaA_0820	NA	NA	NA	NA	NA	NA	NA	NA	NA	NA	NA	NA	NA	NA	NA	NA	NA	NA	NA	NA	NA	NA	NA	NA	NA	NA	NA	NA	NA	NA	NA	NA	NA	NA	NA	NA	NA	NA	NA	NA
1143	NA	putative DNA-methyltransferase	Gp229.2	ACC	4	NA	NA	NA	NA	2004DhaA_1115	NA	NA	NA	2006DhaC_1130	2006DhaD_1130	2006DhaE_1135	NA	NA	NA	NA	NA	NA	NA	NA	NA	NA	NA	NA	NA	NA	NA	NA	NA	NA	NA	NA	NA	NA	NA	NA	NA	NA	NA	NA	NA	NA	NA	NA	NA
391	NA	hypothetical protein	Gp160	ACC	3	NA	2001Dha0_0805	2001DhaA_0795	2003DhaA_0810	NA	NA	NA	NA	NA	NA	NA	NA	NA	NA	NA	NA	NA	NA	NA	NA	NA	NA	NA	NA	NA	NA	NA	NA	NA	NA	NA	NA	NA	NA	NA	NA	NA	NA	NA	NA	NA	NA	NA	NA
394	NA	hypothetical protein	Gp163	ACC	3	NA	2001Dha0_0820	2001DhaA_0810	2003DhaA_0825	NA	NA	NA	NA	NA	NA	NA	NA	NA	NA	NA	NA	NA	NA	NA	NA	NA	NA	NA	NA	NA	NA	NA	NA	NA	NA	NA	NA	NA	NA	NA	NA	NA	NA	NA	NA	NA	NA	NA	NA
3925	NA	hypothetical protein	Gp104	ACC	3	NA	NA	NA	NA	NA	NA	NA	NA	NA	NA	NA	NA	NA	NA	NA	NA	NA	2017DRC32_0525	2017DRC48_0525	2017DRC55_0525	NA	NA	NA	NA	NA	NA	NA	NA	NA	NA	NA	NA	NA	NA	NA	NA	NA	NA	NA	NA	NA	NA	NA	NA
4676	NA	hypothetical protein	NA	ACC	3	NA	NA	NA	NA	NA	NA	NA	NA	NA	NA	NA	NA	NA	NA	NA	NA	NA	NA	NA	NA	2017DRC72_0860	2017DRC74_0860	NA	2017DRC87_0860	NA	NA	NA	NA	NA	NA	NA	NA	NA	NA	NA	NA	NA	NA	NA	NA	NA	NA	NA	NA
573	NA	hypothetical protein	NA	ACC	2	NA	NA	2001DhaA_0565	NA	NA	NA	NA	NA	NA	NA	2006DhaE_0575	NA	NA	NA	NA	NA	NA	NA	NA	NA	NA	NA	NA	NA	NA	NA	NA	NA	NA	NA	NA	NA	NA	NA	NA	NA	NA	NA	NA	NA	NA	NA	NA	NA
574	NA	hypothetical protein	NA	ACC	2	NA	NA	2001DhaA_0570	NA	NA	NA	NA	NA	NA	NA	2006DhaE_0580	NA	NA	NA	NA	NA	NA	NA	NA	NA	NA	NA	NA	NA	NA	NA	NA	NA	NA	NA	NA	NA	NA	NA	NA	NA	NA	NA	NA	NA	NA	NA	NA	NA
1985	NA	putative homing endonuclease	Gp174	ACC	2	NA	NA	NA	NA	NA	NA	NA	NA	2006DhaC_0855	2006DhaD_0855	NA	NA	NA	NA	NA	NA	NA	NA	NA	NA	NA	NA	NA	NA	NA	NA	NA	NA	NA	NA	NA	NA	NA	NA	NA	NA	NA	NA	NA	NA	NA	NA	NA	NA
1986	NA	hypothetical protein	NA	ACC	2	NA	NA	NA	NA	NA	NA	NA	NA	2006DhaC_0860	2006DhaD_0860	NA	NA	NA	NA	NA	NA	NA	NA	NA	NA	NA	NA	NA	NA	NA	NA	NA	NA	NA	NA	NA	NA	NA	NA	NA	NA	NA	NA	NA	NA	NA	NA	NA	NA
5958	NA	hypothetical protein	NA	ACC	2	NA	NA	NA	NA	NA	NA	NA	NA	NA	NA	NA	NA	NA	NA	NA	NA	NA	NA	NA	NA	NA	NA	NA	NA	NA	NA	2017DhaAB_0505	NA	NA	NA	NA	NA	NA	NA	NA	NA	NA	2017DhaP_0500	NA	NA	NA	NA	NA	NA
9188	NA	hypothetical protein	NA	ACC	2	NA	NA	NA	NA	NA	NA	NA	NA	NA	NA	NA	NA	NA	NA	NA	NA	NA	NA	NA	NA	NA	NA	NA	NA	NA	NA	NA	NA	NA	NA	NA	NA	NA	NA	NA	NA	NA	NA	NA	NA	NA	2017DhaW_0220	NA	NA
9189	NA	hypothetical protein	Gp24	ACC	2	NA	NA	NA	NA	NA	NA	NA	NA	NA	NA	NA	NA	NA	NA	NA	NA	NA	NA	NA	NA	NA	NA	NA	NA	NA	NA	NA	NA	NA	NA	NA	NA	NA	NA	NA	NA	NA	NA	NA	NA	NA	2017DhaW_0225	NA	NA
74	NA	hypothetical protein	NA	ACC	1	1992IndM4_0370	NA	NA	NA	NA	NA	NA	NA	NA	NA	NA	NA	NA	NA	NA	NA	NA	NA	NA	NA	NA	NA	NA	NA	NA	NA	NA	NA	NA	NA	NA	NA	NA	NA	NA	NA	NA	NA	NA	NA	NA	NA	NA	NA
75	NA	hypothetical protein	NA	ACC	1	1992IndM4_0375	NA	NA	NA	NA	NA	NA	NA	NA	NA	NA	NA	NA	NA	NA	NA	NA	NA	NA	NA	NA	NA	NA	NA	NA	NA	NA	NA	NA	NA	NA	NA	NA	NA	NA	NA	NA	NA	NA	NA	NA	NA	NA	NA
90	NA	hypothetical protein	NA	ACC	1	1992IndM4_0450	NA	NA	NA	NA	NA	NA	NA	NA	NA	NA	NA	NA	NA	NA	NA	NA	NA	NA	NA	NA	NA	NA	NA	NA	NA	NA	NA	NA	NA	NA	NA	NA	NA	NA	NA	NA	NA	NA	NA	NA	NA	NA	NA
91	NA	hypothetical protein	NA	ACC	1	1992IndM4_0455	NA	NA	NA	NA	NA	NA	NA	NA	NA	NA	NA	NA	NA	NA	NA	NA	NA	NA	NA	NA	NA	NA	NA	NA	NA	NA	NA	NA	NA	NA	NA	NA	NA	NA	NA	NA	NA	NA	NA	NA	NA	NA	NA
93	NA	hypothetical protein	NA	ACC	1	1992IndM4_0465	NA	NA	NA	NA	NA	NA	NA	NA	NA	NA	NA	NA	NA	NA	NA	NA	NA	NA	NA	NA	NA	NA	NA	NA	NA	NA	NA	NA	NA	NA	NA	NA	NA	NA	NA	NA	NA	NA	NA	NA	NA	NA	NA
97	NA	hypothetical protein	NA	ACC	1	1992IndM4_0485	NA	NA	NA	NA	NA	NA	NA	NA	NA	NA	NA	NA	NA	NA	NA	NA	NA	NA	NA	NA	NA	NA	NA	NA	NA	NA	NA	NA	NA	NA	NA	NA	NA	NA	NA	NA	NA	NA	NA	NA	NA	NA	NA
158	NA	hypothetical protein	NA	ACC	1	1992IndM4_0790	NA	NA	NA	NA	NA	NA	NA	NA	NA	NA	NA	NA	NA	NA	NA	NA	NA	NA	NA	NA	NA	NA	NA	NA	NA	NA	NA	NA	NA	NA	NA	NA	NA	NA	NA	NA	NA	NA	NA	NA	NA	NA	NA
159	NA	hypothetical protein	NA	ACC	1	1992IndM4_0795	NA	NA	NA	NA	NA	NA	NA	NA	NA	NA	NA	NA	NA	NA	NA	NA	NA	NA	NA	NA	NA	NA	NA	NA	NA	NA	NA	NA	NA	NA	NA	NA	NA	NA	NA	NA	NA	NA	NA	NA	NA	NA	NA
161	NA	hypothetical protein	NA	ACC	1	1992IndM4_0805	NA	NA	NA	NA	NA	NA	NA	NA	NA	NA	NA	NA	NA	NA	NA	NA	NA	NA	NA	NA	NA	NA	NA	NA	NA	NA	NA	NA	NA	NA	NA	NA	NA	NA	NA	NA	NA	NA	NA	NA	NA	NA	NA
163	NA	hypothetical protein	NA	ACC	1	1992IndM4_0815	NA	NA	NA	NA	NA	NA	NA	NA	NA	NA	NA	NA	NA	NA	NA	NA	NA	NA	NA	NA	NA	NA	NA	NA	NA	NA	NA	NA	NA	NA	NA	NA	NA	NA	NA	NA	NA	NA	NA	NA	NA	NA	NA
164	NA	hypothetical protein	NA	ACC	1	1992IndM4_0820	NA	NA	NA	NA	NA	NA	NA	NA	NA	NA	NA	NA	NA	NA	NA	NA	NA	NA	NA	NA	NA	NA	NA	NA	NA	NA	NA	NA	NA	NA	NA	NA	NA	NA	NA	NA	NA	NA	NA	NA	NA	NA	NA
165	NA	hypothetical protein	NA	ACC	1	1992IndM4_0825	NA	NA	NA	NA	NA	NA	NA	NA	NA	NA	NA	NA	NA	NA	NA	NA	NA	NA	NA	NA	NA	NA	NA	NA	NA	NA	NA	NA	NA	NA	NA	NA	NA	NA	NA	NA	NA	NA	NA	NA	NA	NA	NA
169	NA	hypothetical protein	NA	ACC	1	1992IndM4_0845	NA	NA	NA	NA	NA	NA	NA	NA	NA	NA	NA	NA	NA	NA	NA	NA	NA	NA	NA	NA	NA	NA	NA	NA	NA	NA	NA	NA	NA	NA	NA	NA	NA	NA	NA	NA	NA	NA	NA	NA	NA	NA	NA
170	NA	hypothetical protein	NA	ACC	1	1992IndM4_0850	NA	NA	NA	NA	NA	NA	NA	NA	NA	NA	NA	NA	NA	NA	NA	NA	NA	NA	NA	NA	NA	NA	NA	NA	NA	NA	NA	NA	NA	NA	NA	NA	NA	NA	NA	NA	NA	NA	NA	NA	NA	NA	NA
171	NA	hypothetical protein	NA	ACC	1	1992IndM4_0855	NA	NA	NA	NA	NA	NA	NA	NA	NA	NA	NA	NA	NA	NA	NA	NA	NA	NA	NA	NA	NA	NA	NA	NA	NA	NA	NA	NA	NA	NA	NA	NA	NA	NA	NA	NA	NA	NA	NA	NA	NA	NA	NA
172	NA	hypothetical protein	NA	ACC	1	1992IndM4_0860	NA	NA	NA	NA	NA	NA	NA	NA	NA	NA	NA	NA	NA	NA	NA	NA	NA	NA	NA	NA	NA	NA	NA	NA	NA	NA	NA	NA	NA	NA	NA	NA	NA	NA	NA	NA	NA	NA	NA	NA	NA	NA	NA
173	NA	hypothetical protein	NA	ACC	1	1992IndM4_0865	NA	NA	NA	NA	NA	NA	NA	NA	NA	NA	NA	NA	NA	NA	NA	NA	NA	NA	NA	NA	NA	NA	NA	NA	NA	NA	NA	NA	NA	NA	NA	NA	NA	NA	NA	NA	NA	NA	NA	NA	NA	NA	NA
174	NA	hypothetical protein	NA	ACC	1	1992IndM4_0870	NA	NA	NA	NA	NA	NA	NA	NA	NA	NA	NA	NA	NA	NA	NA	NA	NA	NA	NA	NA	NA	NA	NA	NA	NA	NA	NA	NA	NA	NA	NA	NA	NA	NA	NA	NA	NA	NA	NA	NA	NA	NA	NA
2492	NA	putative DNA-methyltransferase	Gp229.1	ACC	1	NA	NA	NA	NA	NA	NA	NA	NA	NA	NA	2006DhaE_1130	NA	NA	NA	NA	NA	NA	NA	NA	NA	NA	NA	NA	NA	NA	NA	NA	NA	NA	NA	NA	NA	NA	NA	NA	NA	NA	NA	NA	NA	NA	NA	NA	NA
2694	NA	hypothetical protein	NA	ACC	1	NA	NA	NA	NA	NA	NA	NA	NA	NA	NA	NA	2011DhaA_1005	NA	NA	NA	NA	NA	NA	NA	NA	NA	NA	NA	NA	NA	NA	NA	NA	NA	NA	NA	NA	NA	NA	NA	NA	NA	NA	NA	NA	NA	NA	NA	NA
2695	NA	hypothetical protein	NA	ACC	1	NA	NA	NA	NA	NA	NA	NA	NA	NA	NA	NA	2011DhaA_1010	NA	NA	NA	NA	NA	NA	NA	NA	NA	NA	NA	NA	NA	NA	NA	NA	NA	NA	NA	NA	NA	NA	NA	NA	NA	NA	NA	NA	NA	NA	NA	NA
3181	NA	hypothetical protein	NA	ACC	1	NA	NA	NA	NA	NA	NA	NA	NA	NA	NA	NA	NA	NA	NA	2015DhaA_0140	NA	NA	NA	NA	NA	NA	NA	NA	NA	NA	NA	NA	NA	NA	NA	NA	NA	NA	NA	NA	NA	NA	NA	NA	NA	NA	NA	NA	NA
3435	NA	hypothetical protein	NA	ACC	1	NA	NA	NA	NA	NA	NA	NA	NA	NA	NA	NA	NA	NA	NA	NA	2016DhaA_0315	NA	NA	NA	NA	NA	NA	NA	NA	NA	NA	NA	NA	NA	NA	NA	NA	NA	NA	NA	NA	NA	NA	NA	NA	NA	NA	NA	NA
5013	NA	hypothetical protein	NA	ACC	1	NA	NA	NA	NA	NA	NA	NA	NA	NA	NA	NA	NA	NA	NA	NA	NA	NA	NA	NA	NA	NA	NA	2017DRC82_0265&0270	NA	NA	NA	NA	NA	NA	NA	NA	NA	NA	NA	NA	NA	NA	NA	NA	NA	NA	NA	NA	NA
5738	NA	hypothetical protein	NA	ACC	1	NA	NA	NA	NA	NA	NA	NA	NA	NA	NA	NA	NA	NA	NA	NA	NA	NA	NA	NA	NA	NA	NA	NA	NA	NA	2017DhaAA_0515	NA	NA	NA	NA	NA	NA	NA	NA	NA	NA	NA	NA	NA	NA	NA	NA	NA	NA
5739	NA	hypothetical protein	NA	ACC	1	NA	NA	NA	NA	NA	NA	NA	NA	NA	NA	NA	NA	NA	NA	NA	NA	NA	NA	NA	NA	NA	NA	NA	NA	NA	2017DhaAA_0520	NA	NA	NA	NA	NA	NA	NA	NA	NA	NA	NA	NA	NA	NA	NA	NA	NA	NA
5740	NA	hypothetical protein	NA	ACC	1	NA	NA	NA	NA	NA	NA	NA	NA	NA	NA	NA	NA	NA	NA	NA	NA	NA	NA	NA	NA	NA	NA	NA	NA	NA	2017DhaAA_0525	NA	NA	NA	NA	NA	NA	NA	NA	NA	NA	NA	NA	NA	NA	NA	NA	NA	NA
5741	tcgA	putative homing endonuclease	Gp121	ACC	1	NA	NA	NA	NA	NA	NA	NA	NA	NA	NA	NA	NA	NA	NA	NA	NA	NA	NA	NA	NA	NA	NA	NA	NA	NA	2017DhaAA_0530	NA	NA	NA	NA	NA	NA	NA	NA	NA	NA	NA	NA	NA	NA	NA	NA	NA	NA
5754	NA	hypothetical protein	NA	ACC	1	NA	NA	NA	NA	NA	NA	NA	NA	NA	NA	NA	NA	NA	NA	NA	NA	NA	NA	NA	NA	NA	NA	NA	NA	NA	2017DhaAA_0595	NA	NA	NA	NA	NA	NA	NA	NA	NA	NA	NA	NA	NA	NA	NA	NA	NA	NA
5755	NA	hypothetical protein	NA	ACC	1	NA	NA	NA	NA	NA	NA	NA	NA	NA	NA	NA	NA	NA	NA	NA	NA	NA	NA	NA	NA	NA	NA	NA	NA	NA	2017DhaAA_0600	NA	NA	NA	NA	NA	NA	NA	NA	NA	NA	NA	NA	NA	NA	NA	NA	NA	NA
6420	NA	hypothetical protein	NA	ACC	1	NA	NA	NA	NA	NA	NA	NA	NA	NA	NA	NA	NA	NA	NA	NA	NA	NA	NA	NA	NA	NA	NA	NA	NA	NA	NA	NA	NA	2017DhaAD_0620	NA	NA	NA	NA	NA	NA	NA	NA	NA	NA	NA	NA	NA	NA	NA
6421	NA	hypothetical protein	NA	ACC	1	NA	NA	NA	NA	NA	NA	NA	NA	NA	NA	NA	NA	NA	NA	NA	NA	NA	NA	NA	NA	NA	NA	NA	NA	NA	NA	NA	NA	2017DhaAD_0625	NA	NA	NA	NA	NA	NA	NA	NA	NA	NA	NA	NA	NA	NA	NA
6989	NA	hypothetical protein	NA	ACC	1	NA	NA	NA	NA	NA	NA	NA	NA	NA	NA	NA	NA	NA	NA	NA	NA	NA	NA	NA	NA	NA	NA	NA	NA	NA	NA	NA	NA	NA	NA	NA	2017DhaC_0175	NA	NA	NA	NA	NA	NA	NA	NA	NA	NA	NA	NA
8048	NA	hypothetical protein	NA	ACC	1	NA	NA	NA	NA	NA	NA	NA	NA	NA	NA	NA	NA	NA	NA	NA	NA	NA	NA	NA	NA	NA	NA	NA	NA	NA	NA	NA	NA	NA	NA	NA	NA	NA	NA	NA	2017DhaN_1095	NA	NA	NA	NA	NA	NA	NA	NA
8049	NA	hypothetical protein	NA	ACC	1	NA	NA	NA	NA	NA	NA	NA	NA	NA	NA	NA	NA	NA	NA	NA	NA	NA	NA	NA	NA	NA	NA	NA	NA	NA	NA	NA	NA	NA	NA	NA	NA	NA	NA	NA	2017DhaN_1100	NA	NA	NA	NA	NA	NA	NA	NA
8245	NA	hypothetical protein	NA	ACC	1	NA	NA	NA	NA	NA	NA	NA	NA	NA	NA	NA	NA	NA	NA	NA	NA	NA	NA	NA	NA	NA	NA	NA	NA	NA	NA	NA	NA	NA	NA	NA	NA	NA	NA	NA	NA	2017DhaO_0980	NA	NA	NA	NA	NA	NA	NA
10499	NA	hypothetical protein	NA	ACC	1	NA	NA	NA	NA	NA	NA	NA	NA	NA	NA	NA	NA	NA	NA	NA	NA	NA	NA	NA	NA	NA	NA	NA	NA	NA	NA	NA	NA	NA	NA	NA	NA	NA	NA	NA	NA	NA	NA	NA	NA	NA	NA	NA	NA
10500	NA	ClpP ATP-dependent protease subunit	Gp211	ACC	1	NA	NA	NA	NA	NA	NA	NA	NA	NA	NA	NA	NA	NA	NA	NA	NA	NA	NA	NA	NA	NA	NA	NA	NA	NA	NA	NA	NA	NA	NA	NA	NA	NA	NA	NA	NA	NA	NA	NA	NA	NA	NA	NA	NA
11359	NA	hypothetical protein	NA	ACC	1	NA	NA	NA	NA	NA	NA	NA	NA	NA	NA	NA	NA	NA	NA	NA	NA	NA	NA	NA	NA	NA	NA	NA	NA	NA	NA	NA	NA	NA	NA	NA	NA	NA	NA	NA	NA	NA	NA	NA	NA	NA	NA	NA	NA
11427	NA	hypothetical protein	NA	ACC	1	NA	NA	NA	NA	NA	NA	NA	NA	NA	NA	NA	NA	NA	NA	NA	NA	NA	NA	NA	NA	NA	NA	NA	NA	NA	NA	NA	NA	NA	NA	NA	NA	NA	NA	NA	NA	NA	NA	NA	NA	NA	NA	NA	NA
11769	NA	hypothetical protein	NA	ACC	1	NA	NA	NA	NA	NA	NA	NA	NA	NA	NA	NA	NA	NA	NA	NA	NA	NA	NA	NA	NA	NA	NA	NA	NA	NA	NA	NA	NA	NA	NA	NA	NA	NA	NA	NA	NA	NA	NA	NA	NA	NA	NA	NA	NA
12212	NA	hypothetical protein	NA	ACC	1	NA	NA	NA	NA	NA	NA	NA	NA	NA	NA	NA	NA	NA	NA	NA	NA	NA	NA	NA	NA	NA	NA	NA	NA	NA	NA	NA	NA	NA	NA	NA	NA	NA	NA	NA	NA	NA	NA	NA	NA	NA	NA	NA	NA
12936	NA	hypothetical protein	Gp33	ACC	1	NA	NA	NA	NA	NA	NA	NA	NA	NA	NA	NA	NA	NA	NA	NA	NA	NA	NA	NA	NA	NA	NA	NA	NA	NA	NA	NA	NA	NA	NA	NA	NA	NA	NA	NA	NA	NA	NA	NA	NA	NA	NA	NA	NA
13271	NA	hypothetical protein	NA	ACC	1	NA	NA	NA	NA	NA	NA	NA	NA	NA	NA	NA	NA	NA	NA	NA	NA	NA	NA	NA	NA	NA	NA	NA	NA	NA	NA	NA	NA	NA	NA	NA	NA	NA	NA	NA	NA	NA	NA	NA	NA	NA	NA	NA	NA
13736	NA	hypothetical protein	NA	ACC	1	NA	NA	NA	NA	NA	NA	NA	NA	NA	NA	NA	NA	NA	NA	NA	NA	NA	NA	NA	NA	NA	NA	NA	NA	NA	NA	NA	NA	NA	NA	NA	NA	NA	NA	NA	NA	NA	NA	NA	NA	NA	NA	NA	NA
14273	NA	hypothetical protein	NA	ACC	1	NA	NA	NA	NA	NA	NA	NA	NA	NA	NA	NA	NA	NA	NA	NA	NA	NA	NA	NA	NA	NA	NA	NA	NA	NA	NA	NA	NA	NA	NA	NA	NA	NA	NA	NA	NA	NA	NA	NA	NA	NA	NA	NA	NA
14274	NA	hypothetical protein	NA	ACC	1	NA	NA	NA	NA	NA	NA	NA	NA	NA	NA	NA	NA	NA	NA	NA	NA	NA	NA	NA	NA	NA	NA	NA	NA	NA	NA	NA	NA	NA	NA	NA	NA	NA	NA	NA	NA	NA	NA	NA	NA	NA	NA	NA	NA
aColumns G-BU show locus_tags for genes in each genome.
bAbbreviation: NA, not applicable.
[truncated: 23 more columns]

## Sheet: Supp Table 3 Source Data Fig4
Supplementary Table 3. Source data for Figure 4 b-e
Phage genome accession	Protein accession	Gene IDa	Protein name or function
MH310934.1	AXQ70771.1	NAb	unkown function
	AXQ70772.1	NA	unkown function
	AXQ70773.1	NA	HelA
	AXQ70774.1	NA	unkown function
	AXQ70775.1	NA	unkown function
	AXQ70776.1	NA	unkown function
MW794176.1	NA	2018_Mat_004_0133	unkown function
	NA	2018_Mat_004_0135	unkown function
	NA	2018_Mat_004_0136	unkown function
	NA	2018_Mat_004_0137	HEG
	NA	2018_Mat_004_0138	HelB
	NA	2018_Mat_004_0139	unkown function
	NA	2018_Mat_004_0140	unkown function
MH310934.1	AXQ70700.1	NA	unkown function
	AXQ70701.1	NA	tape measure
	AXQ70702.1	NA	HEG
	AXQ70703.1	NA	tape measure
	AXQ70704.1	NA	unkown function
MW794141.1	NA	1992_Ind_M4_0077	tail
	NA	1992_Ind_M4_0076	tape measure
	NA	1992_Ind_M4_ORF80	HEG
	NA	1992_Ind_M4_0074	HEG
	NA	1992_Ind_M4_0073	tape measure
	NA	1992_Ind_M4_0072	tail
MH310934.1	AXQ70719.1	NA	unkown function
	AXQ70716.1	NA	regulator
	AXQ70715.1	NA	Cas 1
	AXQ70714.1	NA	Cas 3
	AXQ70713.1	NA	Csy 1
	AXQ70712.1	NA	Csy 2
	AXQ70711.1	NA	Csy 3
	AXQ70710.1	NA	Csy 4
	AXQ70709.1	NA	tail
HQ641350.1	ADX88587.1	NA	unkown function
	ADX88588.1	NA	unkown function
	ADX88589.1	NA	regulator
	ADX88590.1	NA	Gp88
	ADX88591.1	NA	tail
aGene ID referenced for proteins newly submitted to NCBI as part of this publication; see Supplemental Table 1
bAbbreviation: NA, not applicable.

## Sheet: Supp Table 4 Related phages
Supplementary Table 4. Curated list of phages related to ICP1
Accession	Shortened namea	Common name	Host	Genome Length (bp)	Genome Citation
AP014858	RYC	Vibrio phage RYC	Vibrio coralliilyticus	158066	Ramphul et al. 2017
HQ316579	Helene	Vibrio phage helene 12B3	Vibrio splendidus	135982	NAb
HQ634156	PWH3a-P1	Vibrio phage PWH3a-P1	Vibrio natriegens	129155	NA
HQ634195	Eugene	Vibrio phage eugene 12A10	Vibrio spp.	138234	NA
KX507046	S4-7	Vibrio phage S4-7	Vibrio anguillarum	129756	NA
MG592441	1.063	Vibrio phage 1.063.O._10N.261.45.C7	Vibrio lentus	128641	Kauffman et al. 2018
MG592459	1.084	Enterovibrio phage 1.084.O._10N.261.49.F5	Enterovibrio norvegicus	141906	Kauffman et al. 2019
MG592473	1.101	Enterovibrio phage 1.101.O._10N.261.45.C6	Enterovibrio norvegicus	130250	Kauffman et al. 2020
MG592495	1.121	Enterovibrio phage 1.121.O._10N.286.46.C4	Enterovibrio norvegicus	145590	Kauffman et al. 2021
MG592529	1.161	Vibrio phage 1.161.O._10N.261.48.C5	Vibrio lentus	140668	Kauffman et al. 2022
MG592537	1.170	Vibrio phage 1.170.O._10N.261.52.C3	Vibrio spp.	133692	Kauffman et al. 2023
MG592553	1.187	Vibrio phage 1.187.O._10N.286.49.F1	Vibrio splendidus	133254	Kauffman et al. 2024
MG592562	1.193	Vibrio phage 1.193.O._10N.286.52.C6	Vibrio splendidus	132560	Kauffman et al. 2025
NC_000866	T4	Enterobacteria phage T4	Escherichia coli	168903	Miller et al. 2003
NC_020843	11895-B1	Vibrio phage 11895-B1	Vibrio spp.	126434	NA
NC_025436	1/4	Shewanella sp. phage 1/4	Shewanella spp.	133824	Senčilo et al. 2015
NC_025470	1/40	Shewanella sp. phage 1/40	Shewanella spp.	139004	Senčilo et al. 2015
NC_029057	qdvp001	Vibrio phage qdvp001	Vibrio spp.	134742	NA
aPhage names shortened for simplicity in figure and text.
bAbbreviation: NA, not applicable.

## Sheet: Supp Table 5 Source Data Fig5
Supplemental Table 5. Source data for Figure 5 b-e.
Phage genome accession	Protein accession	Protein function
MH310934.1	AXQ70741.1	unknown function
	AXQ70742.1	unknown function, end of capsid operon
	AXQ70743.1	HEG
	AXQ70748.1	coat
	AXQ70749.1	decoration
	AXQ70750.1	scaffold
	AXQ70751.1	protease
	AXQ70752.1	unknown function, start of capsid operon
	AXQ70753.1	portal
HQ634156	AGH32026.1	unknown function
	AGH32025.1	unknown function, end of capsid operon
	AGH32024.1	HEG
	AGH32023.1	coat
	AGH32022.1	decoration
	AGH32021.1	protease
	AGH32020.1	HEG
	AGH32019.1	portal
MH310934.1	AXQ70757.1	unknown function
	AXQ70756.1	HEG
	AXQ70755.1	terminase
	AXQ70754.1	terminase
NC_020843	AGH32217.1	unknown function
	AGH32216.1	HEG
	AGH32215.1	terminase
	AGH32215.1	terminase
MH310934.1	AXQ70716.1	regulator
	AXQ70767.1	unknown function
	AXQ70766.1	unknown function
	AXQ70765.1	unknown function, TM-Helix containing protein
	AXQ70764.1	Antiholin
	AXQ70763.1	Holin, TM-Helix containing protein
	AXQ70762.1	unknown function
MG592495	AXQ70761.1	unknown function
	AUR89282	unknown function
	AUR89283	unknown function
	AUR89284	unknown function, TM-Helix containing protein
	AUR89285	Antiholin
	AUR89286	unknown function, TM-Helix containing protein
MH310934.1	AUR89287	unknown function
	AXQ70715.1	Cas 1
	AXQ70714.1	Cas 3
	AXQ70713.1	Csy 1
	AXQ70712.1	Csy 2
	AXQ70711.1	Csy 3
	AXQ70710.1	Csy 4
	AXQ70709.1	unknown function
MG592529	AUR91488	unknown function
	AUR91489	Cas 1
	AUR91490	Cas 3
	AUR91491	Csy 1
	AUR91492	Csy 2
	AUR91493	Csy 3
	AUR91494	Csy 4
	AUR91495	unknown function
